# Supplementary material for: C/EBPα-p30 protein induces expression of the oncogenic long non-coding RNA UCA1 in acute myeloid leukemia
Source: Oncotarget. 2015 May 25;6(21):18534–44. doi: 10.18632/oncotarget.4069 (PMC4621908; doi:10.18632/oncotarget.4069)
Supplement: Supplementary file 2 [file oncotarget-06-18534-s002.xlsx]

## Sheet: all
Table S1. RNAs with differential expression between CTR and CEBPA samples
Name	FPKM CTR	FPKM CEBPA	Biotype
7SK	0	1.0889	misc_RNA
7SK	0.540071	1.72279	misc_RNA
7SK	0.713073	2.53049	misc_RNA
A1BG	23.4903	18.0791	protein_coding
A1BG-AS1	2.746	8.04686	antisense
A2M	0.100707	0.452684	protein_coding
AAAS	78.1782	110.908	protein_coding
AACS	8.25524	9.96118	protein_coding
AACSP1	1.06063	0.439495	pseudogene
AADAC	0.0747978	0.370182	protein_coding
AADACL2	0.0232412	10.77	protein_coding
AAED1	8.39992	7.99521	protein_coding
AAGAB	33.2995	32.3853	protein_coding
AAK1	4.56414	9.97456	protein_coding
AAMDC	52.1249	20.96	protein_coding
AAMP	57.6665	49.6275	protein_coding
AAR2	24.7015	23.759	protein_coding
AARS	135.804	69.3956	protein_coding
AARS2	19.1833	13.0253	protein_coding
AARSD1	38.5652	25.0434	protein_coding
AASDH	9.16941	8.84072	protein_coding
AASDHPPT	42.8806	51.3822	protein_coding
AATF	46.617	63.8148	protein_coding
AATK	0.664369	0.314069	protein_coding
ABAT	0.322651	1.08408	protein_coding
ABC7-42389800N19.1	6.57702	4.69458	pseudogene
ABCA1	0.0326912	0.424633	protein_coding
ABCA10	2.54613	43.1623	protein_coding
ABCA11P	12.9417	9.3611	pseudogene
ABCA13	0.106278	0.682989	protein_coding
ABCA17P	0.643399	0.607972	pseudogene
ABCA2	13.0739	4.69371	protein_coding
ABCA3	13.8904	8.45947	protein_coding
ABCA6	0.181477	0.77381	protein_coding
ABCA7	28.4912	18.0964	protein_coding
ABCA8	6.35596	2.89319	protein_coding
ABCA9	0.0959747	0.627233	protein_coding
ABCA9-AS1	0.624033	0.260888	antisense
ABCB1	0.825182	2.03699	protein_coding
ABCB10	51.3543	34.4145	protein_coding
ABCB10P1	5.77682	2.95577	pseudogene
ABCB10P3	0.999025	0.3587	pseudogene
ABCB10P4	2.31283	1.01256	pseudogene
ABCB11	0.201753	3.55295	protein_coding
ABCB4	0.41002	0.866933	protein_coding
ABCB5	0.0212431	0.516291	protein_coding
ABCB6	73.5836	36.6761	protein_coding
ABCB7	18.4949	19.8652	protein_coding
ABCB8	37.0503	29.2676	protein_coding
ABCB9	5.20132	2.48659	protein_coding
ABCC1	16.7589	16.1131	protein_coding
ABCC10	14.7662	11.574	protein_coding
ABCC11	0.0352835	1.16348	protein_coding
ABCC4	14.3511	6.69915	protein_coding
ABCC5	44.1577	28.2071	protein_coding
ABCC6	0.328397	2.97429	protein_coding
ABCC6P1	0.073095	0.444467	pseudogene
ABCC6P2	0.279914	0.219717	pseudogene
ABCC9	0.768754	2.7837	protein_coding
ABCD1	8.66877	6.34298	protein_coding
ABCD2	0.0408908	1.09192	protein_coding
ABCD3	14.3662	34.1764	protein_coding
ABCD4	19.9048	25.9882	protein_coding
ABCE1	57.7119	62.1292	protein_coding
ABCF2	41.7727	40.248	protein_coding
ABCF3	30.6055	25.0404	protein_coding
ABHD1	0.533581	0.0934121	protein_coding
ABHD10	12.5916	12.707	protein_coding
ABHD11	21.3978	10.1112	protein_coding
ABHD12	14.9038	13.8544	protein_coding
ABHD13	3.20928	4.94261	protein_coding
ABHD14A	107.228	47.6075	protein_coding
ABHD14B	63.4458	48.0458	protein_coding
ABHD15	4.54965	4.51717	protein_coding
ABHD16B	7.50118	10.9337	protein_coding
ABHD17A	52.1043	33.8506	protein_coding
ABHD17AP5	0	0.568324	pseudogene
ABHD17B	10.1743	12.2151	protein_coding
ABHD17C	0.311555	0.0760618	protein_coding
ABHD2	17.3454	11.8488	protein_coding
ABHD3	30.0942	44.09	protein_coding
ABHD4	18.0509	17.162	protein_coding
ABHD5	39.5913	128.772	protein_coding
ABHD6	4.67935	5.1721	protein_coding
ABHD8	10.6682	8.87993	protein_coding
ABI1	33.8851	41.9996	protein_coding
ABI2	14.5942	26.5387	protein_coding
ABI3BP	0.135311	0.823783	protein_coding
ABL1	54.7571	28.8104	protein_coding
ABL2	4.60341	7.94833	protein_coding
ABLIM1	0.105765	0.825929	protein_coding
ABLIM3	0.10903	0.663662	protein_coding
ABO	12.0292	10.6341	protein_coding
ABR	2.4777	4.32803	protein_coding
ABRACL	21.4613	31.6613	protein_coding
ABT1	30.6557	29.7824	protein_coding
ABTB1	5.8469	5.68698	protein_coding
ABTB2	0.300315	1.77806	protein_coding
AC000041.8	36.2838	18.1611	pseudogene
AC000068.10	0.842037	1.02591	antisense
AC000068.5	1.40464	1.78103	antisense
AC000068.9	1.08456	1.5509	antisense
AC000078.5	0.0276328	0.326652	pseudogene
AC000120.7	24.4722	25.6728	sense_overlapping
AC000403.1	0.265627	0.669006	miRNA
AC002059.10	0.963904	0.640963	sense_intronic
AC002066.1	0.296084	0.51098	antisense
AC002066.1	0.07564	0.810311	antisense
AC002116.7	1.46144	0.747242	antisense
AC002116.8	29.3047	19.8904	processed_transcript
AC002310.12	3.42829	2.17722	antisense
AC002310.13	54.5222	37.7283	protein_coding
AC002398.12	78.133	75.8185	antisense
AC002454.1	1.68392	0.444366	antisense
AC002467.7	9.96217	11.757	antisense
AC002480.2	0.536395	14.3945	lincRNA
AC002480.3	0.914135	2.36071	antisense
AC002480.5	0.17221	1.09617	sense_overlapping
AC002539.1	4.39767	6.69836	antisense
AC002550.5	14.5638	8.10581	antisense
AC002985.3	150.11	127.94	protein_coding
AC003001.1	1.72124	10.0052	miRNA
AC003002.4	13.8917	12.5651	protein_coding
AC003005.4	1.07774	1.01658	protein_coding
AC003006.7	9.89962	8.57898	protein_coding
AC003029.1	27.0798	32.1142	pseudogene
AC003051.1	0	0.321424	lincRNA
AC003090.1	0.15988	0.539301	lincRNA
AC003092.1	0	5.19679	lincRNA
AC003102.1	4.77356	1.4928	protein_coding
AC003104.1	5.57389	2.96174	sense_intronic
AC003665.1	0.960488	0.444935	antisense
AC004009.3	0.173741	0.974856	lincRNA
AC004019.18	2.51961	4.04871	lincRNA
AC004057.1	0.416801	0.048945	pseudogene
AC004069.2	1.49232	7.89637	lincRNA
AC004076.9	0.644924	0.704905	protein_coding
AC004158.2	4.02511	1.96721	lincRNA
AC004257.3	4.28437	2.50561	lincRNA
AC004381.6	29.5464	84.897	protein_coding
AC004381.7	0.799124	0.630897	antisense
AC004383.3	0.189969	0.632268	pseudogene
AC004410.3	40.7326	34.2311	sense_intronic
AC004449.6	0.216708	0.336926	lincRNA
AC004463.6	14.5959	11.9376	antisense
AC004466.1	2.55987	1.12026	protein_coding
AC004471.10	0.0242072	0.515473	lincRNA
AC004471.9	0.0394477	0.275192	antisense
AC004538.3	0.331153	1.10545	processed_transcript
AC004540.5	1.05626	1.24312	lincRNA
AC004549.6	0.121809	0.308078	antisense
AC004771.1	2.24455	2.21556	pseudogene
AC004775.5	0.123112	0.296763	lincRNA
AC004824.1	86.241	78.9669	miRNA
AC004837.3	20.7649	19.561	pseudogene
AC004837.5	0.97501	1.40213	antisense
AC004840.9	3.12565	2.32807	lincRNA
AC004878.3	0.233591	0.320999	pseudogene
AC004893.11	13.1788	15.9271	antisense
AC004917.1	25.54	20.6076	pseudogene
AC004943.1	0.432102	0.402866	miRNA
AC004951.5	11.8925	8.89389	pseudogene
AC004967.7	0.379507	0.399643	pseudogene
AC004980.7	3.48807	6.82984	pseudogene
AC004980.9	5.36575	8.63316	pseudogene
AC005003.1	0.925196	1.00327	protein_coding
AC005019.3	0	2.06773	lincRNA
AC005037.3	0.682511	0.993836	antisense
AC005041.17	4.57149	3.95902	antisense
AC005042.5	0	0.505938	lincRNA
AC005062.2	1.75705	1.37974	sense_overlapping
AC005076.5	5.25341	5.22878	antisense
AC005077.12	0.0254327	1.03114	pseudogene
AC005077.14	0.351685	4.27621	pseudogene
AC005077.7	0	0.342867	pseudogene
AC005077.8	0	0.307125	pseudogene
AC005082.1	37.7958	50.1132	protein_coding
AC005083.1	2.95319	4.78475	processed_transcript
AC005154.6	92.1303	89.2455	processed_transcript
AC005162.5	0	1.12604	antisense
AC005224.2	0.473261	0.831825	antisense
AC005256.1	1.10943	1.38463	lincRNA
AC005280.1	6.57818	6.44383	pseudogene
AC005281.2	0	0.910181	antisense
AC005306.3	2.86875	3.00246	antisense
AC005307.1	14.3313	2.17889	lincRNA
AC005307.3	32.8448	8.70469	lincRNA
AC005329.7	2.84492	3.67652	antisense
AC005363.9	3463.44	2438.38	pseudogene
AC005534.8	0.360107	0.626891	antisense
AC005537.2	1.64234	0.998395	processed_transcript
AC005540.3	0.0954065	0.40894	antisense
AC005562.1	0.549048	0.948207	processed_transcript
AC005592.2	2.00056	0.759605	antisense
AC005594.3	0.763076	0.724903	antisense
AC005606.1	24.2332	19.2214	protein_coding
AC005614.5	15.196	11.7302	processed_transcript
AC005616.1	1.00878	0.326589	lincRNA
AC005618.1	99.4377	90.9665	pseudogene
AC005618.6	1.10121	0.61193	lincRNA
AC005682.5	4.01405	7.95343	processed_transcript
AC005682.7	0	5.73934	pseudogene
AC005757.7	0.198521	0.669265	lincRNA
AC005758.1	6.21463	6.01275	pseudogene
AC005775.2	0.330507	0.163229	antisense
AC005779.2	9.64311	12.5011	protein_coding
AC005789.11	1.27265	0.423734	lincRNA
AC005884.1	1.56934	2.60667	pseudogene
AC005943.4	190.934	134.653	processed_transcript
AC005943.5	1.89528	1.4795	lincRNA
AC005954.3	18.2954	14.2483	sense_intronic
AC006011.4	34.8141	29.5843	pseudogene
AC006014.7	24.0158	22.3662	pseudogene
AC006033.22	0.400474	0.705999	pseudogene
AC006035.1	2.98938	1.33172	pseudogene
AC006042.8	0.278456	0.390867	pseudogene
AC006116.17	0.625057	0.866224	antisense
AC006116.20	2.06774	0.0699258	protein_coding
AC006116.21	4.83166	4.35699	lincRNA
AC006116.22	0.447184	0.322134	pseudogene
AC006126.4	8.34369	1.78017	lincRNA
AC006129.4	0.363944	0.714596	lincRNA
AC006153.3	27.9023	71.2556	pseudogene
AC006160.5	0.245278	0.42433	antisense
AC006262.5	0.884372	0.59114	lincRNA
AC006272.1	0.495333	1.17156	lincRNA
AC006277.2	0.235604	0.44044	antisense
AC006435.1	6.45318	6.85194	protein_coding
AC006460.2	0.290079	1.15473	antisense
AC006483.1	1267.34	1575.95	miRNA
AC006486.1	0.581854	0.818532	protein_coding
AC006486.9	81.8457	62.6272	protein_coding
AC006538.1	2.56589	1.30913	sense_intronic
AC006538.4	88.8349	35.5337	protein_coding
AC006547.8	135.141	78.1031	antisense
AC006946.16	1.28796	1.97534	lincRNA
AC006946.17	0.421071	0.272319	lincRNA
AC006967.1	0.0637404	2.53407	protein_coding
AC006978.6	4.58637	2.58217	pseudogene
AC006994.3	3.91277	9.4062	miRNA
AC007009.1	6.25631	4.78929	antisense
AC007036.5	16.4767	8.5338	sense_overlapping
AC007038.7	0.825739	3.14423	antisense
AC007040.11	51.1579	41.4178	protein_coding
AC007091.1	0.0702814	0.324834	lincRNA
AC007131.1	0.746816	0.774488	lincRNA
AC007161.5	0.0552375	0.347437	lincRNA
AC007204.2	2.95805	3.75234	lincRNA
AC007216.1	79.6191	85.2815	miRNA
AC007228.8	0.31077	0.189862	pseudogene
AC007246.3	17.4348	10.5546	antisense
AC007277.3	0.098853	0.428149	antisense
AC007278.2	0.202115	0.939029	sense_intronic
AC007278.3	0.475502	1.83255	sense_intronic
AC007283.5	27.1863	64.221	lincRNA
AC007292.3	0.0912423	0.321874	antisense
AC007292.6	0.650038	0.345653	antisense
AC007292.7	7.79517	3.84837	antisense
AC007347.1	15.3229	41.7449	pseudogene
AC007365.3	0.377937	0.139673	lincRNA
AC007382.1	6.60591	1.33156	protein_coding
AC007383.3	6.12343	6.8737	lincRNA
AC007386.3	0.180323	0.531562	pseudogene
AC007391.2	0.0518052	0.443526	lincRNA
AC007401.1	19.9102	24.4439	pseudogene
AC007405.4	0.678365	2.70905	lincRNA
AC007405.6	6.81518	7.17391	lincRNA
AC007421.1	0.174734	0.520892	protein_coding
AC007551.3	0.527883	0.382695	lincRNA
AC007556.3	0	0.775657	antisense
AC007566.10	29.3129	25.1921	antisense
AC007690.1	0.308796	0.277653	pseudogene
AC007773.2	0.772084	2.31632	antisense
AC007773.3	14.5141	12.8489	protein_coding
AC007879.2	0.139051	2.46453	lincRNA
AC007879.5	0.257606	3.40758	antisense
AC007956.1	12.6772	12.6009	protein_coding
AC008069.1	0	1.62147	lincRNA
AC008074.4	0	0.334972	lincRNA
AC008132.14	0.0395326	1.3159	pseudogene
AC008174.3	0.564664	0.122589	antisense
AC008440.10	17.3454	21.3869	lincRNA
AC008443.1	36.6185	34.7099	protein_coding
AC008592.8	0	0.512411	lincRNA
AC008738.1	1.29361	5.88061	pseudogene
AC008746.12	0.498696	0.106533	lincRNA
AC008752.1	0.347871	0.807888	miRNA
AC008865.1	12.2871	24.2352	pseudogene
AC008949.1	39.3391	53.7242	miRNA
AC008982.2	0.694096	0.798487	sense_intronic
AC009005.2	1.58111	0.722645	antisense
AC009052.12	110.694	102.017	processed_transcript
AC009061.1	0.583788	0.434377	pseudogene
AC009065.2	138.608	108.429	miRNA
AC009107.1	1.37477	3.29895	pseudogene
AC009120.3	0.82878	0.94671	pseudogene
AC009120.6	3.35514	3.04464	antisense
AC009312.1	0	0.725702	antisense
AC009403.2	11.5728	16.578	protein_coding
AC009404.2	1.51072	1.5565	lincRNA
AC009469.1	1.14685	0.299715	pseudogene
AC009473.1	0.144462	0.556158	antisense
AC009495.2	0	2.13341	lincRNA
AC009501.4	0.561975	0.563128	antisense
AC009502.4	0	0.380527	lincRNA
AC009506.1	5.89036	13.2184	antisense
AC009506.2	8.05599	18.4606	pseudogene
AC009784.3	5.08255	2.50345	lincRNA
AC009948.5	10.3206	6.57226	antisense
AC009951.1	20.8631	28.3356	pseudogene
AC009961.3	3.53259	5.56277	lincRNA
AC010170.1	5.03348	16.8925	pseudogene
AC010203.1	2.96294	4.74692	miRNA
AC010226.4	0.592744	0.140228	antisense
AC010296.1	0.64798	3.64276	pseudogene
AC010335.1	9.84641	10.7515	pseudogene
AC010422.1	6.27835	5.75795	miRNA
AC010441.1	9.53975	9.6404	protein_coding
AC010504.2	0.352323	0	antisense
AC010525.6	0.233733	1.52623	lincRNA
AC010525.7	0.412236	1.83924	lincRNA
AC010536.1	0.59975	0.349716	protein_coding
AC010547.9	7.63866	8.80508	protein_coding
AC010620.1	14.7805	11.3562	pseudogene
AC010642.1	66.67	64.4148	protein_coding
AC010646.3	40.4697	24.5623	protein_coding
AC010733.5	0.166302	1.33636	pseudogene
AC010883.5	1.08902	7.32062	antisense
AC010894.3	2.87741	1.31964	lincRNA
AC011242.6	2.88708	1.737	pseudogene
AC011247.3	0	6.99891	antisense
AC011288.2	0	1.18707	lincRNA
AC011330.5	2.49061	4.99531	pseudogene
AC011500.1	55.8483	80.6807	protein_coding
AC011530.4	44.4433	33.2561	protein_coding
AC011551.3	0.41381	0.373333	protein_coding
AC011737.2	1.19008	1.73539	pseudogene
AC011747.6	0.0716015	0.417598	lincRNA
AC011747.7	2.03313	5.15405	antisense
AC011754.1	0.467027	4.64038	sense_overlapping
AC011816.1	0.345183	0.298175	pseudogene
AC011891.5	0.224704	0.562118	lincRNA
AC011933.1	101.524	104.718	pseudogene
AC012065.5	0.308452	0	pseudogene
AC012146.7	13.5103	8.51348	processed_transcript
AC012358.4	0.465801	0.444455	pseudogene
AC012358.8	0.0862605	0.497001	antisense
AC012360.2	8.37951	9.1862	protein_coding
AC012379.1	137.225	112.141	pseudogene
AC012442.5	34.0831	24.7355	3prime_overlapping_ncrna
AC012442.6	0.184198	0.880235	lincRNA
AC012467.1	8.24749	9.21233	miRNA
AC012487.2	0.578322	1.93516	antisense
AC012499.1	0.114125	0.418236	antisense
AC012531.23	1.33376	0.345787	lincRNA
AC012531.25	0.443774	0.473608	lincRNA
AC012615.1	51.5571	33.7244	pseudogene
AC012668.2	0.36182	0.307651	lincRNA
AC013268.1	0.083715	0.635757	miRNA
AC013394.2	84.7379	75.223	processed_transcript
AC013718.1	0.242324	12.7397	pseudogene
AC015688.3	35.025	17.8966	protein_coding
AC015691.13	4608.43	2203.29	antisense
AC015849.16	0.627793	0.142494	lincRNA
AC016626.2	0	0.342939	lincRNA
AC016629.3	16.5948	2.50114	antisense
AC016629.7	13.0456	9.50716	pseudogene
AC016700.5	1.07355	1.00926	lincRNA
AC016710.1	1.30398	2.22405	lincRNA
AC016723.4	47.3993	110.4	antisense
AC016753.7	1.43879	3.69479	pseudogene
AC016757.3	4.431	5.51225	protein_coding
AC016773.1	68.4641	37.3819	pseudogene
AC016831.7	0	0.384176	processed_transcript
AC016995.3	2.08423	3.18587	lincRNA
AC017048.2	0	0.660812	lincRNA
AC017076.5	0.395034	0.123366	antisense
AC017104.6	0	0.39842	processed_transcript
AC017116.11	38.0766	18.8888	sense_overlapping
AC018462.3	34.998	84.1903	pseudogene
AC018470.4	3.18313	21.3372	lincRNA
AC018641.7	0.826281	0.241464	pseudogene
AC018647.3	0	0.404844	lincRNA
AC018693.6	0	0.422924	antisense
AC018737.3	0.165588	0.449204	lincRNA
AC018755.1	1.05298	0.67203	protein_coding
AC018755.16	1.74975	0.597063	pseudogene
AC018755.2	13.4733	13.2236	pseudogene
AC018766.4	0.831441	0.563	antisense
AC018766.5	5.43406	3.44662	antisense
AC018804.7	4.8429	5.90024	pseudogene
AC018816.3	2.03008	3.45825	protein_coding
AC018890.6	3.5045	1.21146	antisense
AC019131.1	92.297	129.691	miRNA
AC019181.2	0.130519	1.23251	antisense
AC019221.4	10.9372	9.58854	processed_transcript
AC019322.1	0.0305418	0.285674	miRNA
AC020571.3	0.829116	0.398448	antisense
AC020594.5	0.0898909	0.809715	antisense
AC020663.1	66.6349	46.2442	pseudogene
AC020907.2	0.40219	0.308766	pseudogene
AC020922.1	36.0677	14.5242	protein_coding
AC020934.1	23.2005	11.4943	miRNA
AC021016.6	0.801443	2.02767	processed_transcript
AC021188.4	0.686457	1.65857	antisense
AC021205.1	1.82096	72.8242	miRNA
AC021593.1	2.18397	3.8618	pseudogene
AC021860.1	0.984829	3.3403	protein_coding
AC022007.5	83.5811	96.7492	lincRNA
AC022154.7	2134.35	1234.66	antisense
AC022400.1	10.5747	11.8102	pseudogene
AC022431.3	0	0.317348	sense_intronic
AC022532.1	0.181013	0.436008	protein_coding
AC023347.1	0.229459	0.609321	lincRNA
AC023490.1	7.19133	3.95746	lincRNA
AC024560.3	19.6745	15.8887	pseudogene
AC024592.12	307.245	171.876	protein_coding
AC024704.2	0.324998	3.95756	lincRNA
AC024940.1	0.128887	0.726708	protein_coding
AC025171.1	4.07206	10.5043	antisense
AC025263.3	17.3935	30.3706	protein_coding
AC025287.1	0	2.28071	protein_coding
AC025335.1	2.28584	1.85986	antisense
AC025918.2	0	1.48454	antisense
AC026150.8	0.0314488	0.294921	lincRNA
AC026202.3	0.857889	0.898505	antisense
AC026471.6	0.126968	0.357245	antisense
AC026512.1	5.37471	3.54698	miRNA
AC026703.1	0.341353	0.633764	protein_coding
AC026740.1	0.669988	0.557761	protein_coding
AC026806.2	0.412929	0.049284	lincRNA
AC027307.3	0.372711	0.319339	protein_coding
AC027612.6	12.6473	7.73015	pseudogene
AC027763.2	7.67345	5.13785	protein_coding
AC034102.1	71.24	49.0276	pseudogene
AC034198.7	7.2593	3.41747	pseudogene
AC034220.3	8.6209	9.23098	processed_transcript
AC034228.7	4.81775	1.84132	pseudogene
AC034243.1	0.108416	0.736158	antisense
AC037459.4	15.6356	7.55996	protein_coding
AC040160.1	4.49768	1.42034	protein_coding
AC040162.1	41.1721	27.2033	miRNA
AC040173.1	8.94346	12.9386	pseudogene
AC046143.3	0.486268	0.168639	antisense
AC053503.4	0.325448	0.172967	antisense
AC055811.5	0.286485	0.25002	pseudogene
AC055876.1	9.78338	7.70802	pseudogene
AC055876.2	0.0566312	1.48694	miRNA
AC062017.1	1.3396	4.00405	protein_coding
AC062029.1	3.53291	2.47377	antisense
AC063976.3	0.429562	0.782654	lincRNA
AC064850.4	0.369093	0.648561	pseudogene
AC067751.1	0.0368515	0.466936	miRNA
AC067945.4	0.157796	0.514169	processed_transcript
AC067959.1	0.0453612	1.76326	lincRNA
AC068039.4	0.12344	0.484336	antisense
AC068134.10	9.4425	10.5295	pseudogene
AC068282.3	0.0370489	0.394708	lincRNA
AC068492.1	0	0.292566	lincRNA
AC068533.7	45.9481	46.4437	protein_coding
AC068535.3	0	0.814096	lincRNA
AC068538.2	0	0.587519	pseudogene
AC068580.5	0.509162	1.09194	sense_intronic
AC068831.10	0.549878	0.196817	antisense
AC068831.3	34.4384	19.3047	antisense
AC068987.1	0.255095	0.437073	protein_coding
AC069213.1	0.301292	1.60667	pseudogene
AC069277.2	8.44458	4.92996	lincRNA
AC069277.2	4.43155	3.48063	lincRNA
AC069277.2	12.9568	7.83224	lincRNA
AC069278.4	0.935472	0.441916	lincRNA
AC069287.1	46.107	37.8765	pseudogene
AC069368.3	6.04606	3.92594	protein_coding
AC069513.4	0.32405	0.505551	lincRNA
AC072062.1	0.312864	0.0564723	antisense
AC073043.1	0.0461742	0.2902	processed_transcript
AC073046.25	1.80789	3.80084	lincRNA
AC073063.1	59.5962	36.9562	protein_coding
AC073063.10	0.424091	0.372203	pseudogene
AC073109.2	0	0.316842	pseudogene
AC073135.3	0.491386	0.434909	pseudogene
AC073236.3	137.758	124.129	lincRNA
AC073326.3	0.249518	1.03843	sense_intronic
AC073333.8	0	5.44901	antisense
AC073415.2	0	31.5809	pseudogene
AC073610.5	87.6596	74.0644	protein_coding
AC073869.1	0.0458753	2.40275	pseudogene
AC073869.20	0.502797	0.647641	pseudogene
AC073957.15	0.701185	0.402515	antisense
AC074117.10	7.91899	15.1309	antisense
AC074117.13	0	0.431848	pseudogene
AC074138.3	1.05447	1.22263	lincRNA
AC074212.3	0.773611	1.08489	protein_coding
AC074212.5	1.08226	1.4082	antisense
AC074212.6	1.08129	1.40615	antisense
AC074286.1	45.1045	58.5408	sense_overlapping
AC074289.1	4.03705	12.0139	antisense
AC074389.9	4.01252	3.40149	lincRNA
AC074391.1	0.61151	1.01406	lincRNA
AC078883.3	0	0.31949	antisense
AC079145.4	0.115187	0.319388	antisense
AC079250.1	0.630086	0.299749	pseudogene
AC079305.10	0.0937446	0.408181	antisense
AC079395.1	100.639	15.9671	pseudogene
AC079466.1	184.322	79.9818	lincRNA
AC079586.1	0.0181329	0.300701	lincRNA
AC079610.2	0.0271406	0.804932	lincRNA
AC079630.2	0.0327775	0.496406	lincRNA
AC079807.2	1.4075	4.53324	antisense
AC079922.3	1.10337	0.683251	lincRNA
AC083799.1	4.28185	5.413	pseudogene
AC083843.1	4.12212	5.81842	lincRNA
AC083862.1	63.4782	66.3638	protein_coding
AC083884.8	0	14.4659	processed_transcript
AC083899.3	0.474484	0.52388	pseudogene
AC084018.1	63.0893	29.4465	lincRNA
AC084082.3	0	0.358548	lincRNA
AC084125.4	0.177388	0.767447	antisense
AC084219.4	3.20498	3.41976	antisense
AC084809.2	0.572567	1.27046	antisense
AC084809.3	0.335601	0.602587	lincRNA
AC087269.1	0.287631	0.948438	pseudogene
AC087294.2	0.455161	0.0921238	antisense
AC087499.10	0.120692	0.479851	lincRNA
AC090340.1	0.655888	0.373288	miRNA
AC090425.1	153.439	102.883	pseudogene
AC090587.2	27.5203	16.6171	sense_overlapping
AC090587.4	40.8052	119.95	sense_overlapping
AC090587.5	0.33242	1.11286	antisense
AC090616.2	3.29601	17.0518	protein_coding
AC090774.2	20.121	11.9355	pseudogene
AC090939.1	9.142	23.1933	processed_transcript
AC090945.1	0.534659	0.678645	pseudogene
AC090952.5	0.130655	0.829432	antisense
AC090954.5	0.562357	0.327821	pseudogene
AC091171.1	29.5796	22.0207	pseudogene
AC091178.1	0.425982	0.086411	miRNA
AC091565.1	0.082698	1.44693	miRNA
AC091633.3	0.257809	0.46596	antisense
AC091729.8	0.439433	2.12615	antisense
AC091729.9	2.33595	2.90497	antisense
AC092117.2	201.886	156.026	miRNA
AC092143.1	94.1086	48.405	pseudogene
AC092295.7	4.44758	3.33137	antisense
AC092299.8	23.354	31.0168	pseudogene
AC092484.1	0.0577065	4.0235	lincRNA
AC092566.1	0.189752	0.545	pseudogene
AC092620.2	2.73047	5.22873	3prime_overlapping_ncrna
AC092652.1	0	0.543585	antisense
AC092653.5	0.19697	0.491901	pseudogene
AC092839.3	0	0.438003	antisense
AC093159.1	0.721095	0.301809	lincRNA
AC093323.3	25.9414	25.3758	lincRNA
AC093375.1	1.54511	0.985846	lincRNA
AC093382.1	0.0959317	0.292685	lincRNA
AC093388.3	0.664282	0.837833	antisense
AC093391.2	0.946569	26.9777	antisense
AC093415.2	1.50848	1.85821	processed_transcript
AC093484.4	23.9207	13.3761	processed_transcript
AC093495.4	24.9802	31.9867	antisense
AC093510.1	0.60836	0.434836	pseudogene
AC093616.4	1.41843	0.56109	pseudogene
AC093627.9	1.63845	0.978461	lincRNA
AC093642.3	2.29259	10.024	lincRNA
AC093642.5	4.14815	4.93919	pseudogene
AC093668.2	1.80569	0.10662	pseudogene
AC093673.5	1.40358	4.69681	antisense
AC093677.1	0.514149	0.083286	protein_coding
AC093716.1	0.515541	0.0982291	pseudogene
AC093734.1	7.07532	7.80525	pseudogene
AC093818.1	0.66632	1.51743	antisense
AC093838.4	16.3187	17.7072	pseudogene
AC096558.1	0	0.309139	antisense
AC096559.1	4.28918	1.1476	lincRNA
AC096649.1	0.489878	0.710015	pseudogene
AC096649.2	0.774083	1.973	antisense
AC096677.1	2.01722	1.09803	protein_coding
AC096772.6	1.00081	2.86734	lincRNA
AC097359.1	1.44134	39.6688	pseudogene
AC097359.2	0.117417	0.639053	pseudogene
AC097374.2	0.20754	0.426853	pseudogene
AC097662.2	0.478549	0.824062	antisense
AC097721.2	0.476059	0.636885	lincRNA
AC097724.3	0.449622	0.39213	antisense
AC098617.1	1.07415	1.79147	antisense
AC098820.3	0.609352	1.44748	processed_transcript
AC098973.2	1.61213	0.19435	lincRNA
AC099668.5	2.78883	4.43587	processed_transcript
AC099850.1	0.517761	2.01249	antisense
AC100756.1	0.18208	0.926765	miRNA
AC100787.1	32.1506	30.108	miRNA
AC100791.1	1.55622	1.70999	pseudogene
AC100830.4	0.577498	0.980543	antisense
AC102953.4	1.21188	0.204597	antisense
AC103801.2	0.283107	1.04603	protein_coding
AC104057.1	0.488328	0.499627	protein_coding
AC104076.3	0	0.607222	antisense
AC104135.2	0	0.528222	lincRNA
AC104304.1	0.0274067	0.629606	pseudogene
AC104532.2	6.97751	14.8738	protein_coding
AC104534.3	330.677	269.587	protein_coding
AC104651.1	0.320561	0.426511	pseudogene
AC104698.1	37.0047	27.3186	pseudogene
AC105020.1	0.717648	0.189823	protein_coding
AC105030.1	30.1051	25.0435	miRNA
AC105053.4	0.439619	0.150763	lincRNA
AC105206.1	15.7733	7.3506	pseudogene
AC105760.2	0.483086	0.234912	antisense
AC106017.1	8.52119	7.02102	protein_coding
AC106782.20	32.0064	22.3058	sense_overlapping
AC106869.2	0	0.292533	lincRNA
AC106875.1	0.339532	0	sense_intronic
AC107016.2	208.748	69.1216	miRNA
AC107982.4	33.9796	26.1055	pseudogene
AC108463.2	2.38349	1.30142	pseudogene
AC108488.4	25.3354	24.8319	lincRNA
AC108676.1	36.6044	48.289	sense_overlapping
AC109333.10	0.273293	0.767013	antisense
AC110771.1	0.240745	0.657896	protein_coding
AC112205.1	33.3771	32.643	protein_coding
AC113189.5	12.0272	13.6666	antisense
AC114730.2	1.56248	1.1705	antisense
AC114730.3	2.28002	2.45027	antisense
AC114730.5	1.31342	0.890852	antisense
AC114737.3	0	3.22731	pseudogene
AC115115.2	1.68684	4.20396	processed_transcript
AC115617.2	0.310079	0.594948	pseudogene
AC116366.5	0.693179	5.35598	antisense
AC120045.2	0.0965969	0.814113	miRNA
AC121334.1	10.3731	41.3683	miRNA
AC123023.1	0.714789	0.0614819	lincRNA
AC123768.4	0.903794	0.303632	lincRNA
AC123788.1	22.8468	14.1763	miRNA
AC124890.1	5.71501	6.26503	protein_coding
AC124944.5	0.445583	0.519472	lincRNA
AC125232.1	6.63701	3.5175	pseudogene
AC126323.1	0.144204	4.99905	miRNA
AC126365.1	0.120479	0.289164	pseudogene
AC127496.1	1.06734	1.02741	protein_coding
AC130689.1	4.55237	4.45088	miRNA
AC131097.3	1.63771	0.624065	antisense
AC131180.1	1.07889	3.26109	pseudogene
AC132192.1	6.24696	5.34915	protein_coding
AC132217.4	0.377059	0.082657	processed_transcript
AC133528.2	7.9833	6.51869	antisense
AC133680.1	0.300234	0.715613	lincRNA
AC135048.13	67.2159	39.6012	processed_transcript
AC135050.1	28.6059	20.9448	miRNA
AC135178.1	0.783673	0.473058	protein_coding
AC136698.1	3.88597	3.83667	miRNA
AC137934.1	12.3391	9.4837	lincRNA
AC138744.2	0.121635	0.521907	pseudogene
AC139099.3	3.40189	2.94209	pseudogene
AC139100.2	1.21957	1.21356	protein_coding
AC139149.1	576.361	1131.81	miRNA
AC141586.5	1.86248	2.16991	pseudogene
AC142528.1	0.460722	1.033	antisense
AC144652.1	10.5896	5.22619	lincRNA
AC144838.3	0	0.385009	pseudogene
AC145343.2	0.199195	0.280904	lincRNA
AC147651.4	5.40991	3.96561	antisense
AC156455.1	16.9812	5.97975	processed_transcript
AC159540.1	0.714349	2.73904	lincRNA
AC195454.1	0.0436275	0.334949	lincRNA
AC226119.4	1.69053	1.83351	pseudogene
ACAA1	53.0381	53.2844	protein_coding
ACAA2	23.6851	69.2135	protein_coding
ACACA	36.0696	39.2904	protein_coding
ACACB	3.2647	4.90239	protein_coding
ACAD10	59.3745	215.224	protein_coding
ACAD11	8.02656	24.2894	protein_coding
ACAD8	29.9452	75.2278	protein_coding
ACAD9	17.6848	13.6527	protein_coding
ACADL	0.0116564	0.507771	protein_coding
ACADM	201.971	229.783	protein_coding
ACADS	22.5303	16.0783	protein_coding
ACADSB	5.95877	8.35305	protein_coding
ACADVL	176.528	110.789	protein_coding
ACAP1	6.1366	1.68647	protein_coding
ACAP2	15.0741	20.4895	protein_coding
ACAP2-IT1	0.269722	0.536037	sense_intronic
ACAP3	32.2144	14.2281	protein_coding
ACAT1	81.2386	91.1411	protein_coding
ACAT2	67.6322	58.8588	protein_coding
ACBD3	18.4181	22.5563	protein_coding
ACBD4	15.5153	12.6006	protein_coding
ACBD5	5.92022	6.57791	protein_coding
ACBD6	74.5445	48.7431	protein_coding
ACBD7	0.859568	1.84751	protein_coding
ACCS	22.7957	24.3821	protein_coding
ACD	16.4888	17.0215	protein_coding
ACE	1.5677	0.982792	protein_coding
ACE2	0.171563	2.38086	protein_coding
ACER2	1.89929	1.70522	protein_coding
ACER3	9.07145	9.51882	protein_coding
ACHE	1.94568	1.74248	protein_coding
ACIN1	121.652	84.9787	protein_coding
ACKR2	5.80615	6.19036	protein_coding
ACKR4	0.323926	0.426137	protein_coding
ACLY	77.3709	50.9532	protein_coding
ACN9	70.486	48.9913	protein_coding
ACO1	18.9794	19.2083	protein_coding
ACO2	42.1648	31.2165	protein_coding
ACOT11	0.386107	0.159422	protein_coding
ACOT12	0.133042	2.79043	protein_coding
ACOT13	23.9352	18.4362	protein_coding
ACOT7	36.7875	20.574	protein_coding
ACOT8	31.678	24.5867	protein_coding
ACOT9	32.3675	43.233	protein_coding
ACOX1	19.1943	15.4434	protein_coding
ACOX2	0.170871	0.370691	protein_coding
ACOX3	7.16082	11.3608	protein_coding
ACOXL	0.0968019	0.988975	protein_coding
ACP1	101.379	129.822	protein_coding
ACP2	29.0513	15.1368	protein_coding
ACP5	3.49808	4.51277	protein_coding
ACP6	1.37372	4.45488	protein_coding
ACPL2	2.09114	4.71401	protein_coding
ACPP	0.534151	1.19077	protein_coding
ACRBP	18.3943	4.99669	protein_coding
ACRC	1.11557	2.58858	protein_coding
ACRV1	0.287888	0.397282	protein_coding
ACSBG1	0.85938	0.21552	protein_coding
ACSBG2	0.347767	0.47427	protein_coding
ACSF2	17.7391	9.64976	protein_coding
ACSF3	15.7107	10.2627	protein_coding
ACSL1	13.0159	82.4425	protein_coding
ACSL3	46.045	58.0562	protein_coding
ACSL4	10.447	25.4109	protein_coding
ACSL5	0.714497	2.10826	protein_coding
ACSM1	1.1262	1.07414	protein_coding
ACSM3	109.595	57.4529	protein_coding
ACSS1	0.946681	0.518362	protein_coding
ACSS2	59.0542	41.1711	protein_coding
ACTA1	0.180647	0.338049	protein_coding
ACTA2	0.519383	1.05406	protein_coding
ACTBP11	0.648142	0.517465	pseudogene
ACTBP8	3.0117	5.35801	pseudogene
ACTG1P1	0.127818	0.35541	pseudogene
ACTG1P4	21.657	29.7074	pseudogene
ACTG2	0.195978	1.53111	protein_coding
ACTL6A	79.2039	65.0784	protein_coding
ACTL8	1.27746	0.551494	protein_coding
ACTN1	23.3724	26.545	protein_coding
ACTN2	0.928572	0.454474	protein_coding
ACTN4	230.696	121.355	protein_coding
ACTR10	44.9454	42.6975	protein_coding
ACTR1A	42.8134	28.6913	protein_coding
ACTR1B	52.2176	27.8628	protein_coding
ACTR2	166.455	224.88	protein_coding
ACTR3	145.814	208.174	protein_coding
ACTR3B	12.25	10.8925	protein_coding
ACTR3C	4.07076	5.51197	protein_coding
ACTR5	8.60263	8.95387	protein_coding
ACTR6	36.1604	32.2138	protein_coding
ACVR1	12.2032	6.05298	protein_coding
ACVR1B	9.68464	13.5886	protein_coding
ACVR1C	0.220818	0.296796	protein_coding
ACVR2A	0.857142	3.81677	protein_coding
ACVR2B	5.30409	4.28348	protein_coding
ACVR2B-AS1	0.528099	1.68214	antisense
ACVRL1	3.77912	0.377204	protein_coding
ACYP1	28.8959	22.8661	protein_coding
ACYP2	7.84525	31.3919	protein_coding
AD000090.2	12.6243	9.71578	antisense
AD000092.3	0.174416	0.305511	pseudogene
AD000671.6	31.8696	20.9108	protein_coding
ADA	6.96613	1.37958	protein_coding
ADAL	11.8038	8.91627	protein_coding
ADAM10	22.8975	26.7399	protein_coding
ADAM11	0.661567	0.566093	protein_coding
ADAM12	0.00611421	0.51401	protein_coding
ADAM15	22.1427	10.6304	protein_coding
ADAM17	11.6839	27.9121	protein_coding
ADAM18	0.147252	0.317192	protein_coding
ADAM19	0.860248	1.10777	protein_coding
ADAM1A	4.8056	2.6152	pseudogene
ADAM20P1	0.31838	0.178415	lincRNA
ADAM22	0.805768	0.449119	protein_coding
ADAM23	0	0.979777	protein_coding
ADAM32	0.123106	0.29805	protein_coding
ADAM3A	0.163688	0.333379	pseudogene
ADAM8	10.148	5.65607	protein_coding
ADAM9	20.0946	55.349	protein_coding
ADAMTS10	2.35477	0.67075	protein_coding
ADAMTS12	0.00877855	1.24489	protein_coding
ADAMTS13	1.27687	3.31034	protein_coding
ADAMTS14	20.7079	5.15191	protein_coding
ADAMTS16	0.0389385	0.388216	protein_coding
ADAMTS3	6.08597	7.42559	protein_coding
ADAMTS6	2.13385	3.14151	protein_coding
ADAMTS9	0.263988	2.0125	protein_coding
ADAMTSL4	123.968	40.0039	protein_coding
ADAMTSL5	12.7827	7.49804	protein_coding
ADAP1	7.84994	12.3766	protein_coding
ADAP2	0.15884	1.28987	protein_coding
ADAR	53.248	80.6224	protein_coding
ADARB1	4.67139	5.28941	protein_coding
ADARB2	0.0050352	0.319513	protein_coding
ADAT1	27.4923	19.7242	protein_coding
ADAT2	23.1547	23.1964	protein_coding
ADC	0.830369	5.20867	protein_coding
ADCK1	6.64698	4.45578	protein_coding
ADCK2	339.031	305.908	protein_coding
ADCK3	38.5802	18.5372	protein_coding
ADCK4	19.3824	14.968	protein_coding
ADCK5	12.7338	7.37202	protein_coding
ADCY10	0.137976	1.18792	protein_coding
ADCY10P1	0.699326	1.40067	pseudogene
ADCY3	31.6971	26.719	protein_coding
ADCY4	0.791364	0.893727	protein_coding
ADCY6	2.65525	0.484709	protein_coding
ADCY7	24.5259	18.8264	protein_coding
ADCY9	1.78514	1.26492	protein_coding
ADD1	79.9307	61.589	protein_coding
ADD2	37.262	21.3683	protein_coding
ADD3	34.0883	71.0535	protein_coding
ADGB	0.00552821	0.472479	protein_coding
ADH1A	0.0439854	0.542658	protein_coding
ADH5	140.067	276.342	protein_coding
ADH6	0.385071	7.23572	protein_coding
ADHFE1	16.0228	17.0193	protein_coding
ADI1	55.5004	26.6008	protein_coding
ADIPOR1	116.983	109.77	protein_coding
ADIPOR2	42.5095	71.3533	protein_coding
ADIRF	5.78841	3.75535	protein_coding
ADIRF-AS1	0.621695	0.376545	processed_transcript
ADK	64.1914	84.576	protein_coding
ADM	0.123117	3.86935	protein_coding
ADM2	3.49644	0.340329	protein_coding
ADM5	158.354	125.003	protein_coding
ADNP	30.1852	17.9265	protein_coding
ADNP2	10.2201	13.4709	protein_coding
ADO	11.946	15.3648	protein_coding
ADORA2A	11.619	10.4903	protein_coding
ADORA2B	8.36035	6.401	protein_coding
ADORA3	0.372293	0.731579	protein_coding
ADPGK	23.3458	42.5678	protein_coding
ADPGK-AS1	0.111377	7.05895	antisense
ADPRH	1.09521	0.740248	protein_coding
ADPRHL1	1.57366	2.61728	protein_coding
ADPRHL2	19.8444	28.3693	protein_coding
ADPRM	5.15208	4.56085	protein_coding
ADRA2C	0.678676	0.333913	protein_coding
ADRB2	0.139045	12.7847	protein_coding
ADRBK1	67.1303	38.1871	protein_coding
ADRBK2	1.56443	6.34431	protein_coding
ADRM1	86.8607	76.6582	protein_coding
ADSL	55.653	67.1079	protein_coding
ADSS	34.5878	89.0759	protein_coding
ADSSL1	9.92677	4.65637	protein_coding
ADTRP	28.2632	48.9089	protein_coding
AE000661.37	0.0259126	4.01826	processed_transcript
AEBP1	1.13189	0.290585	protein_coding
AEBP2	9.68945	9.31864	protein_coding
AEN	12.0034	8.53689	protein_coding
AES	305.35	156.126	protein_coding
AF001548.5	2.91782	2.23187	antisense
AF011889.2	16.2487	20.5895	lincRNA
AF127577.12	0.0637016	0.484623	lincRNA
AF127936.3	20.4847	1.59325	lincRNA
AF127936.5	8.38554	0.708611	lincRNA
AF127936.7	0.621899	0.763461	lincRNA
AF129075.5	0.53177	0.362679	sense_intronic
AF129408.17	3.52514	7.94767	antisense
AF131216.5	4.46943	1.27627	antisense
AF146191.4	0.244162	1.73942	processed_transcript
AF165138.7	0.454228	12.8368	protein_coding
AF196779.12	67.9546	63.7444	protein_coding
AF196972.9	1.23779	2.69463	antisense
AF274855.1	39.1679	89.384	miRNA
AFAP1	0.218386	0.694862	protein_coding
AFAP1-AS1	6.0321	6.83054	antisense
AFAP1L1	0.0574234	0.29737	protein_coding
AFF1	17.8348	20.3235	protein_coding
AFF4	11.3818	16.4519	protein_coding
AFG3L1P	15.1902	8.88265	pseudogene
AFG3L2	60.1562	50.5392	protein_coding
AFM	0.0203785	0.539294	protein_coding
AFMID	46.6695	19.3191	protein_coding
AFP	3.50891	3.61866	protein_coding
AFTPH	11.7452	12.245	protein_coding
AGA	12.3816	20.0375	protein_coding
AGAP1	5.8701	3.71343	protein_coding
AGAP1-IT1	0.295627	0.454534	sense_intronic
AGAP2	0.199071	0.461863	protein_coding
AGAP3	55.0491	30.9424	protein_coding
AGAP4	2.15677	21.3094	protein_coding
AGAP6	12.7496	49.1563	protein_coding
AGAP7	0.407906	4.33558	protein_coding
AGAP8	3.6958	11.7395	protein_coding
AGAP9	0.26152	0.347926	protein_coding
AGBL2	1.42706	5.281	protein_coding
AGBL3	2.00993	1.77481	protein_coding
AGBL5	39.3405	23.4606	protein_coding
AGFG1	24.9078	45.9105	protein_coding
AGFG2	21.0321	12.3993	protein_coding
AGGF1	10.564	10.0352	protein_coding
AGK	31.4676	29.6575	protein_coding
AGL	10.816	14.7379	protein_coding
AGMAT	0.0264105	1.66764	protein_coding
AGMO	0.255403	1.1007	protein_coding
AGO1	9.33205	9.08094	protein_coding
AGO2	7.65067	9.30055	protein_coding
AGO3	10.0305	34.026	protein_coding
AGO4	9.64416	13.4535	protein_coding
AGPAT1	2.04153	0.966162	protein_coding
AGPAT2	44.6538	38.795	protein_coding
AGPAT3	44.0802	35.7945	protein_coding
AGPAT4	34.0718	48.9462	protein_coding
AGPAT5	18.3751	11.4939	protein_coding
AGPAT6	53.2175	44.3579	protein_coding
AGPAT9	7.4025	33.1821	protein_coding
AGPS	21.095	24.58	protein_coding
AGR2	0.24681	2.31338	protein_coding
AGRN	39.0294	9.36449	protein_coding
AGTPBP1	4.68241	18.3956	protein_coding
AGTRAP	57.6715	75.2025	protein_coding
AHCTF1	24.3723	33.7615	protein_coding
AHCY	127.97	132.048	protein_coding
AHCYL1	49.0157	106.076	protein_coding
AHCYL2	15.5837	19.6412	protein_coding
AHCYP8	1.08994	0.959937	pseudogene
AHDC1	6.21511	1.95693	protein_coding
AHI1	13.1629	45.4072	protein_coding
AHNAK	21.5583	3.79562	protein_coding
AHRR	133.047	115.781	protein_coding
AHSA1	75.3629	102.001	protein_coding
AHSA2	55.7838	56.9951	protein_coding
AHSP	28.4685	8.12807	protein_coding
AIDA	49.1169	75.962	protein_coding
AIF1L	3.62001	17.6928	protein_coding
AIFM1	45.8661	40.4918	protein_coding
AIFM2	10.5	12.0412	protein_coding
AIFM3	85.0018	78.426	protein_coding
AIG1	30.2082	58.6079	protein_coding
AIM1	0.172089	0.839926	protein_coding
AIM1L	1.91456	1.91589	protein_coding
AIM2	0.0920032	1.01878	protein_coding
AIMP1	33.5322	33.6128	protein_coding
AIMP2	18.3247	14.1202	protein_coding
AIP	53.4524	28.2091	protein_coding
AJ003147.8	0.0530872	0.712905	lincRNA
AJ006998.2	0	1.02447	lincRNA
AJUBA	78.8964	51.8189	protein_coding
AK1	59.2406	21.4416	protein_coding
AK2	164.747	141.473	protein_coding
AK3	33.4854	49.1583	protein_coding
AK3P3	0.962994	0.974845	pseudogene
AK4	13.8606	11.7974	protein_coding
AK7	1.2146	1.77341	protein_coding
AK8	0.166002	0.624952	protein_coding
AK9	1.32817	11.2713	protein_coding
AKAP1	20.5984	16.8852	protein_coding
AKAP10	6.15896	6.33298	protein_coding
AKAP11	6.18212	3.6631	protein_coding
AKAP12	0.183408	14.6763	protein_coding
AKAP13	0.27283	0.644271	protein_coding
AKAP2	0.288442	1.21566	protein_coding
AKAP3	1.27428	1.80635	protein_coding
AKAP4	0.0345171	13.9053	protein_coding
AKAP5	0.368487	7.88603	protein_coding
AKAP6	0.431663	1.30311	protein_coding
AKAP7	2.7725	3.50264	protein_coding
AKAP8	13.7845	10.3811	protein_coding
AKAP8L	71.5981	61.4318	protein_coding
AKAP9	15.2927	40.6015	protein_coding
AKIP1	25.1284	14.4683	protein_coding
AKIRIN1	65.2783	71.0497	protein_coding
AKIRIN2	27.6706	74.7913	protein_coding
AKNA	1.9059	3.24566	protein_coding
AKNAD1	27.2643	22.8123	protein_coding
AKR1A1	119.342	100.375	protein_coding
AKR1B1	3.41316	8.05792	protein_coding
AKR1C1	23.2634	357.526	protein_coding
AKR1C2	16.1124	217.975	protein_coding
AKR1C3	5.84192	17.08	protein_coding
AKR1C5P	0.259698	0.105193	pseudogene
AKR1C7P	0.452335	0.295318	pseudogene
AKR1CL1	0.454769	0.560873	pseudogene
AKR1CL1	0.167815	0.503873	pseudogene
AKR1D1	0.0115007	0.873311	protein_coding
AKR1E2	7.56971	7.76779	protein_coding
AKR7A2	77.7391	32.2052	protein_coding
AKR7A2P1	0.179134	0.421618	pseudogene
AKR7A3	0.5384	0.584916	protein_coding
AKR7L	0.525724	0.520694	polymorphic_pseudogene
AKT1	60.6291	43.4741	protein_coding
AKT1S1	35.1133	23.3409	protein_coding
AKT2	87.9139	61.121	protein_coding
AKT3	0.254591	2.4773	protein_coding
AKTIP	4.38507	29.9587	protein_coding
AL020996.1	1.03655	1.03658	protein_coding
AL021068.1	1.80827	2.05881	pseudogene
AL021546.6	564.817	542.639	protein_coding
AL021707.1	24.479	43.7954	pseudogene
AL021977.1	15.4537	10.2978	pseudogene
AL022393.7	0	0.387809	pseudogene
AL031663.2	0.0747552	0.337278	protein_coding
AL034548.1	26.3452	25.039	pseudogene
AL049840.1	0.554004	1.4014	protein_coding
AL109754.1	0.865614	2.36642	miRNA
AL109761.5	0	0.866716	antisense
AL109763.2	1.98004	2.4333	lincRNA
AL109806.1	0	0.339699	pseudogene
AL118506.1	0.439346	0.732187	protein_coding
AL118508.1	0.393883	0.164421	pseudogene
AL121987.1	35.8859	23.5922	miRNA
AL121992.1	42.0906	34.9172	miRNA
AL122015.1	5.5566	11.0239	miRNA
AL132780.1	176.055	169.265	miRNA
AL133168.3	72.6725	84.7198	processed_transcript
AL133410.1	0.346339	0.289989	miRNA
AL133458.1	0.398044	0.856305	pseudogene
AL133493.2	7.06499	6.47414	lincRNA
AL136218.1	1.61323	1.44511	protein_coding
AL136419.6	252.627	238.229	processed_transcript
AL137059.1	0.110077	0.415346	pseudogene
AL138930.2	1.92219	3.03422	miRNA
AL139099.1	3482.66	2513.67	protein_coding
AL139385.1	27.6269	24.5319	pseudogene
AL139819.1	174.512	94.8887	pseudogene
AL157871.2	7.28052	3.18082	sense_overlapping
AL161651.1	10.9213	15.4449	miRNA
AL161668.5	0.242041	0.465156	lincRNA
AL161915.1	1.29987	1.83378	protein_coding
AL162311.1	5.50096	11.0307	miRNA
AL162407.1	6.1561	2.5919	protein_coding
AL162497.1	2.99296	5.54268	pseudogene
AL162590.1	27.1967	33.4604	miRNA
AL163636.6	1.27823	12.8499	protein_coding
AL163953.3	0.143858	0.623141	lincRNA
AL353354.1	145.814	154.529	protein_coding
AL354718.1	0.378226	0.155927	protein_coding
AL356020.1	3.66334	6.15354	miRNA
AL356740.1	15.3812	14.1236	pseudogene
AL356750.1	3.54743	2.71905	miRNA
AL357673.1	9.71871	20.6143	protein_coding
AL359195.1	0.0210091	0.721485	protein_coding
AL391319.1	1.9926	1.18993	pseudogene
AL391357.1	185.224	136.21	pseudogene
AL391839.1	18.0966	23.494	miRNA
AL513327.1	2.09042	0.674826	pseudogene
AL583828.1	3.78908	4.22049	protein_coding
AL589743.1	2.41162	3.38176	lincRNA
AL590235.1	48.8881	36.1745	protein_coding
AL590369.1	0.61928	3.66134	pseudogene
AL590708.1	71.3334	37.6202	miRNA
AL590708.2	0.936018	1.00566	protein_coding
AL590710.1	0.816362	0.603338	pseudogene
AL590762.1	299.346	218.2	pseudogene
AL590762.7	0.104988	0.374094	pseudogene
AL590763.5	0.0271345	0.430445	pseudogene
AL590764.1	22.9764	12.3096	miRNA
AL590822.1	60.1978	38.163	protein_coding
AL590822.2	0.514267	0.919944	protein_coding
AL592284.1	0.82492	1.0695	protein_coding
AL592494.5	0.0138708	0.379613	lincRNA
AL596137.1	1.96993	0	pseudogene
AL626787.1	0.355813	0.245104	protein_coding
AL627309.1	17.8331	21.0542	protein_coding
AL645728.1	1.36349	8.97195	protein_coding
AL645728.2	124.62	106.934	pseudogene
AL672183.2	0.460548	0.38145	pseudogene
AL691523.1	7.89098	5.40377	miRNA
AL773604.8	1.10541	3.05871	antisense
AL807752.1	0.278395	0.633199	protein_coding
AL928654.1	14.4646	6.66448	pseudogene
ALAD	31.4794	17.9508	protein_coding
ALAS1	16.2994	67.9919	protein_coding
ALAS2	148.964	20.947	protein_coding
ALB	0.119297	6.02352	protein_coding
ALDH16A1	2734.86	1861.81	protein_coding
ALDH18A1	25.036	25.4873	protein_coding
ALDH1A1	32.6174	108.729	protein_coding
ALDH1A2	75.0985	48.8348	protein_coding
ALDH1B1	18.3907	10.6363	protein_coding
ALDH1L2	7.23934	6.1365	protein_coding
ALDH3A2	0.29728	0.568248	protein_coding
ALDH3B1	0.956925	4.63668	protein_coding
ALDH4A1	14.8535	8.24177	protein_coding
ALDH5A1	8.41099	10.5918	protein_coding
ALDH6A1	4.42758	40.0748	protein_coding
ALDH7A1	0.0426094	1.61825	protein_coding
ALDH8A1	0.0547194	1.49761	protein_coding
ALDH9A1	43.0195	51.1218	protein_coding
ALDOA	954.387	527.193	protein_coding
ALDOC	86.1593	18.5117	protein_coding
ALG1	11.2427	11.3257	protein_coding
ALG10	4.69704	5.26533	protein_coding
ALG10B	0.864421	1.7156	protein_coding
ALG11	7.39891	6.98509	protein_coding
ALG12	4.61685	3.43151	protein_coding
ALG13	25.9766	30.5834	protein_coding
ALG14	6.54606	7.13517	protein_coding
ALG1L	1.38652	0.409025	protein_coding
ALG1L13P	6.15946	4.91739	pseudogene
ALG1L2	0.37903	0.263595	pseudogene
ALG1L9P	0.299538	0.10685	pseudogene
ALG2	21.5917	26.7886	protein_coding
ALG3	44.9236	51.6845	protein_coding
ALG5	25.6579	36.5356	protein_coding
ALG6	17.8228	13.3906	protein_coding
ALG8	63.7916	67.8085	protein_coding
ALG9	22.5253	30.1566	protein_coding
ALKBH1	7.51418	8.52275	protein_coding
ALKBH2	20.5353	13.8051	protein_coding
ALKBH3	14.8654	16.4392	protein_coding
ALKBH4	14.7401	7.8474	protein_coding
ALKBH5	36.5767	22.6119	protein_coding
ALKBH7	45.1231	30.0602	protein_coding
ALKBH8	4.25525	5.48943	protein_coding
ALMS1	3.97372	3.88683	protein_coding
ALMS1-IT1	0.883279	0.867386	sense_intronic
ALOX12	1.31341	0.343437	protein_coding
ALOX5	16.9322	11.1102	protein_coding
ALOX5AP	0.154674	16.6854	protein_coding
ALPK1	4.48743	17.6761	protein_coding
ALPK2	0.0230397	0.677953	protein_coding
ALPL	0.203134	10.0699	protein_coding
ALS2	11.2868	11.7906	protein_coding
ALS2CL	0.924513	0.283489	protein_coding
ALS2CR12	0.407206	0.214155	protein_coding
ALX1	0.536359	0.191311	protein_coding
ALX3	1.13719	2.17936	protein_coding
ALX4	1.09357	0.682649	protein_coding
ALYREF	98.2267	60.9651	protein_coding
AMACR	7.57549	27.6019	protein_coding
AMBN	0.0147244	0.447004	protein_coding
AMBRA1	12.5623	15.0286	protein_coding
AMD1	42.5038	57.4114	protein_coding
AMDHD1	0	0.703593	protein_coding
AMDHD2	170.828	160.634	protein_coding
AMER1	0.948948	0.995261	protein_coding
AMFR	53.3368	41.5666	protein_coding
AMH	16.8098	13.9724	protein_coding
AMHR2	45.8847	9.40285	protein_coding
AMICA1	0.028684	14.8862	protein_coding
AMIGO1	2.00673	1.59507	protein_coding
AMIGO2	1.23727	6.57895	protein_coding
AMIGO3	7.43078	7.56417	protein_coding
AMMECR1	19.3553	13.9771	protein_coding
AMMECR1L	8.53162	9.53827	protein_coding
AMN	0.0754819	1.19593	protein_coding
AMN1	6.20421	15.8233	protein_coding
AMOTL1	13.7924	8.4431	protein_coding
AMPD2	25.5118	21.6441	protein_coding
AMPD3	10.022	32.8641	protein_coding
AMT	4.08728	4.64667	protein_coding
AMZ2	39.5016	43.105	protein_coding
AMZ2P1	4.74274	3.55372	pseudogene
ANAPC1	20.0678	25.6771	protein_coding
ANAPC10	28.6578	32.169	protein_coding
ANAPC11	180.336	90.4045	protein_coding
ANAPC13	43.4424	57.0894	protein_coding
ANAPC15	36.6937	21.8795	protein_coding
ANAPC16	131.541	84.4532	protein_coding
ANAPC2	24.1295	22.9468	protein_coding
ANAPC4	26.3737	33.7412	protein_coding
ANAPC5	124.371	82.6045	protein_coding
ANAPC7	433.523	385.377	protein_coding
ANGEL1	8.44351	8.25279	protein_coding
ANGEL2	13.9199	22.2804	protein_coding
ANGPT1	12.2131	9.99726	protein_coding
ANGPTL1	0.0321739	0.655397	protein_coding
ANGPTL4	0.627651	0.365169	protein_coding
ANGPTL6	4.69802	3.21966	protein_coding
ANGPTL7	0	0.929942	protein_coding
ANK1	54.2386	21.28	protein_coding
ANK3	6.82174	12.7723	protein_coding
ANKAR	0.107539	0.432573	protein_coding
ANKDD1B	0.112029	0.310577	protein_coding
ANKFY1	10.8154	11.7472	protein_coding
ANKH	10.3499	14.0345	protein_coding
ANKHD1	78.3175	69.1819	protein_coding
ANKIB1	8.83871	8.96745	protein_coding
ANKK1	0.0124527	0.37395	protein_coding
ANKLE1	76.7067	53.4038	protein_coding
ANKLE2	33.0498	33.2974	protein_coding
ANKMY1	6.24584	5.13016	protein_coding
ANKMY2	33.0183	25.03	protein_coding
ANKRA2	12.8168	15.6573	protein_coding
ANKRD10	48.3037	71.2287	protein_coding
ANKRD10-IT1	1.46996	2.74661	sense_intronic
ANKRD11	29.576	40.0042	protein_coding
ANKRD12	270.566	260.469	protein_coding
ANKRD13A	34.7854	35.7536	protein_coding
ANKRD13B	4.44425	3.34486	protein_coding
ANKRD13C	9.68203	8.56277	protein_coding
ANKRD13D	22.6986	16.8039	protein_coding
ANKRD16	7.44032	5.30016	protein_coding
ANKRD17	27.4765	23.1071	protein_coding
ANKRD18B	1.07359	0.647247	protein_coding
ANKRD18CP	2.89167	4.65437	pseudogene
ANKRD18DP	1.86306	1.58813	pseudogene
ANKRD19P	1.451	2.65636	pseudogene
ANKRD20A11P	0.421496	1.00551	pseudogene
ANKRD20A12P	3.96465	1.16723	pseudogene
ANKRD20A14P	3.85596	1.56085	pseudogene
ANKRD20A19P	0.599037	0.20919	pseudogene
ANKRD20A2	0.256633	0.346343	protein_coding
ANKRD20A5P	0.0133952	0.294619	pseudogene
ANKRD22	0.0193964	17.687	protein_coding
ANKRD23	17.8317	10.9603	protein_coding
ANKRD24	0.263015	1.57276	protein_coding
ANKRD26	4.03563	5.58874	protein_coding
ANKRD26P1	0.264292	18.6541	pseudogene
ANKRD27	30.2977	17.8069	protein_coding
ANKRD28	17.606	40.1867	protein_coding
ANKRD29	0.0285479	0.524236	protein_coding
ANKRD32	6.8331	6.39753	protein_coding
ANKRD33	0.367804	0.114245	protein_coding
ANKRD33B	0.382314	0.701643	protein_coding
ANKRD34A	1.45572	2.80893	protein_coding
ANKRD35	0.189553	0.676204	protein_coding
ANKRD36	2.10099	6.48029	protein_coding
ANKRD36B	3.05448	5.89217	pseudogene
ANKRD36BP1	1.74829	5.20708	pseudogene
ANKRD36C	1.64408	4.52164	protein_coding
ANKRD37	2.36939	3.58814	protein_coding
ANKRD40	12.436	14.3401	protein_coding
ANKRD42	5.69408	12.628	protein_coding
ANKRD44	0.0885195	0.657534	protein_coding
ANKRD45	0.344558	2.74541	protein_coding
ANKRD46	15.1572	17.8327	protein_coding
ANKRD49	17.1021	19.5954	protein_coding
ANKRD50	3.7908	7.3857	protein_coding
ANKRD52	13.525	13.2251	protein_coding
ANKRD54	19.8809	18.709	protein_coding
ANKRD55	0.729917	0.882129	protein_coding
ANKRD6	0.389799	13.285	protein_coding
ANKRD62P1	1.43817	2.66175	pseudogene
ANKRD63	0.690063	0.0445427	protein_coding
ANKRD7	0.0150005	0.605152	protein_coding
ANKRD9	15.8713	7.24555	protein_coding
ANKS1A	8.35323	8.95383	protein_coding
ANKS1B	2.04306	3.97595	protein_coding
ANKS3	14.7961	13.4647	protein_coding
ANKS6	22.9169	15.1478	protein_coding
ANKUB1	0.906087	10.3916	protein_coding
ANKZF1	23.5044	14.8678	protein_coding
ANLN	25.2895	26.203	protein_coding
ANO1	0.277911	0.24629	protein_coding
ANO10	51.024	54.3144	protein_coding
ANO6	13.2706	22.8816	protein_coding
ANO7	1.16585	1.08301	protein_coding
ANO7P1	0.368754	0.965608	pseudogene
ANO8	5.28839	3.79177	protein_coding
ANO9	19.4763	3.28125	protein_coding
ANP32A	137.271	69.5422	protein_coding
ANP32B	321.24	204.057	protein_coding
ANP32E	55.7952	33.9619	protein_coding
ANPEP	6.75446	2.28203	protein_coding
ANTXR1	1.44646	0.601525	protein_coding
ANTXR2	35.2067	66.6541	protein_coding
ANXA1	164.814	1520.59	protein_coding
ANXA11	123.018	97.4123	protein_coding
ANXA2	213.408	458.774	protein_coding
ANXA2P2	1.72075	3.64391	pseudogene
ANXA2P3	0.0131996	0.28448	pseudogene
ANXA2R	3.36798	27.2418	protein_coding
ANXA3	4.9826	74.2621	protein_coding
ANXA4	28.7267	28.7685	protein_coding
ANXA5	102.312	149.992	protein_coding
ANXA6	19.9905	17.9114	protein_coding
ANXA7	100.967	118.003	protein_coding
ANXA9	3.73455	3.10117	protein_coding
AOC2	0.875285	1.72998	protein_coding
AOC3	0.488331	0.766509	protein_coding
AOX1	0.24767	5.43126	protein_coding
AOX2P	0.0344161	0.827818	pseudogene
AP000240.9	0.616178	0.294901	sense_intronic
AP000253.1	0.295613	0.276337	lincRNA
AP000254.8	3.31375	1.00186	antisense
AP000255.6	2.54221	1.28977	lincRNA
AP000275.65	68.3449	88.39	protein_coding
AP000295.10	0.39776	0.309141	lincRNA
AP000295.9	43.8333	51.6185	protein_coding
AP000304.12	709.758	491.735	protein_coding
AP000318.2	99.6392	173.502	lincRNA
AP000322.53	0	0.535797	protein_coding
AP000330.8	0.472476	0.198108	antisense
AP000347.2	13.8334	11.6081	pseudogene
AP000350.10	211.393	98.3087	protein_coding
AP000350.4	1.03594	0.754327	protein_coding
AP000350.5	0.493621	0.328691	lincRNA
AP000351.10	7.33443	4.90557	pseudogene
AP000351.3	41.8389	27.8828	pseudogene
AP000354.2	0.0532766	11.2541	pseudogene
AP000357.4	0	0.886835	pseudogene
AP000442.1	1.27807	1.4524	antisense
AP000472.2	0.907478	2.02967	lincRNA
AP000487.5	1.40878	2.04073	antisense
AP000525.9	1.429	1.75257	processed_transcript
AP000569.9	1.01639	0.235335	lincRNA
AP000580.1	26.0035	35.3027	pseudogene
AP000640.2	0.0390312	0.661559	antisense
AP000662.4	12.933	15.1073	sense_overlapping
AP000688.8	1.13086	0.288251	lincRNA
AP000692.10	0.248255	1.85307	antisense
AP000692.9	37.7791	30.1761	sense_overlapping
AP000704.5	0.67295	0.813114	lincRNA
AP000705.7	4.51148	3.47615	lincRNA
AP000721.4	863.168	522.814	protein_coding
AP000769.1	1.61885	3.1123	protein_coding
AP000936.1	0.714032	0.437771	pseudogene
AP001007.1	0.365783	0.695329	pseudogene
AP001029.1	4.40083	12.4487	pseudogene
AP001042.1	0	0.316378	lincRNA
AP001053.11	0.282106	0.414258	antisense
AP001062.1	2.40616	2.03499	pseudogene
AP001062.8	13.3386	7.71463	sense_overlapping
AP001063.1	0	3.41866	lincRNA
AP001171.1	10.705	1.14176	lincRNA
AP001258.4	0.458612	0.373447	lincRNA
AP001266.1	9.49913	26.1088	pseudogene
AP001347.6	0.920669	1.29402	antisense
AP001372.2	15.5131	25.5641	lincRNA
AP001412.1	1.97195	2.17194	antisense
AP001421.1	26.5327	81.4802	protein_coding
AP001429.1	0.284492	1.17145	sense_intronic
AP001432.14	0.929561	1.56977	lincRNA
AP001437.1	3.3864	5.44639	antisense
AP001462.6	0.440926	0.363878	lincRNA
AP001468.1	53.9334	34.7254	protein_coding
AP001468.58	0.0333501	0.316389	antisense
AP001469.7	2.24962	0.788027	antisense
AP001469.9	65.9584	56.0809	antisense
AP001476.4	0.209099	0.435383	lincRNA
AP001579.1	0	23.5586	protein_coding
AP001619.2	0.298512	0.230139	sense_intronic
AP001625.4	1.70737	1.48359	sense_intronic
AP001652.1	0.0170423	0.291231	protein_coding
AP001816.1	5.94112	6.49323	protein_coding
AP002884.3	157.944	195.82	protein_coding
AP003026.1	0.714965	0.852731	pseudogene
AP003068.18	0.914174	0.347383	pseudogene
AP003068.23	6.36758	3.38232	protein_coding
AP003419.11	77.1424	37.5317	processed_transcript
AP003733.1	1.10842	0.769109	protein_coding
AP003774.1	0.117967	0.290019	antisense
AP003900.6	0.584332	1.009	lincRNA
AP005482.1	87.7576	75.0103	protein_coding
AP006216.11	0.337565	0.498108	lincRNA
AP006222.1	2.13106	2.01518	pseudogene
AP006621.1	7.43584	6.62185	pseudogene
AP006621.5	8.77924	14.5209	protein_coding
AP1AR	6.79333	26.5868	protein_coding
AP1G1	30.4693	44.8805	protein_coding
AP1G2	39.7101	24.7379	protein_coding
AP1M1	33.3752	82.1843	protein_coding
AP1M2	0.448508	0.323534	protein_coding
AP1S1	52.3818	32.4998	protein_coding
AP1S2	13.336	23.8968	protein_coding
AP1S3	1.07722	3.55789	protein_coding
AP2A1	75.3473	42.4074	protein_coding
AP2A2	34.3348	23.0285	protein_coding
AP2B1	116.511	89.6987	protein_coding
AP2M1	256.506	155.271	protein_coding
AP2S1	123.383	67.7081	protein_coding
AP3B1	31.9775	30.301	protein_coding
AP3B2	1.15439	2.02312	protein_coding
AP3D1	48.8134	39.0816	protein_coding
AP3M1	60.1864	60.2272	protein_coding
AP3M2	13.9714	17.8088	protein_coding
AP3S1	50.8301	103.685	protein_coding
AP3S2	24.1484	48.6283	protein_coding
AP4B1	25.7036	20.2606	protein_coding
AP4B1-AS1	0.546456	0.579255	antisense
AP4E1	3.31064	4.02869	protein_coding
AP4M1	11.3022	9.42855	protein_coding
AP4S1	3.92565	16.7073	protein_coding
AP5M1	14.0591	30.4771	protein_coding
AP5S1	7.0786	5.12761	protein_coding
AP5Z1	14.2214	12.7202	protein_coding
APAF1	6.66524	16.7067	protein_coding
APBA2	17.0802	16.7227	protein_coding
APBB1	6.27941	1.61605	protein_coding
APBB1IP	0.0212164	5.50113	protein_coding
APBB2	0.503388	2.04915	protein_coding
APBB3	53.9841	50.4836	protein_coding
APC	59.5485	71.0085	protein_coding
APEH	77.7741	35.5667	protein_coding
APEX1	113.754	67.2441	protein_coding
APEX2	15.9888	7.71904	protein_coding
APH1A	97.0843	68.1286	protein_coding
APH1B	14.3249	10.0436	protein_coding
API5	55.3561	93.0441	protein_coding
APIP	35.9152	61.2268	protein_coding
APITD1	22.6636	19.7992	protein_coding
APLF	0.920718	5.61656	protein_coding
APLNR	1.26683	0.315504	protein_coding
APLP1	5.04965	0.67987	protein_coding
APLP2	198.594	226.353	protein_coding
APMAP	19.6258	72.9439	protein_coding
APOA1BP	75.1	41.506	protein_coding
APOA2	0.121634	0.361065	protein_coding
APOBEC3A	0.011937	2.28792	protein_coding
APOBEC3B	24.8082	10.0573	protein_coding
APOBEC3C	57.7417	28.0225	protein_coding
APOBEC3F	11.8154	8.96318	protein_coding
APOBR	9.63849	5.25756	protein_coding
APOC1	478.829	210.217	protein_coding
APOC1P1	3.10871	1.39124	pseudogene
APOC2	1.65033	0.80007	protein_coding
APOD	1.48888	0.653242	protein_coding
APOE	288.079	96.4321	protein_coding
APOH	1.45211	0.158795	protein_coding
APOL1	9.87349	7.88873	protein_coding
APOL2	10.0601	7.92923	protein_coding
APOL3	0.450419	1.48672	protein_coding
APOL4	7.9535	2.70129	protein_coding
APOL6	0.495797	0.781068	protein_coding
APOLD1	45.0333	70.0072	protein_coding
APOO	41.7825	22.1079	protein_coding
APOOL	5.68358	8.67944	protein_coding
APOPT1	56.6201	42.9324	protein_coding
APP	0.0295958	0.981944	protein_coding
APPBP2	12.0354	19.5424	protein_coding
APPL1	8.59613	16.9229	protein_coding
APPL2	13.4619	16.9882	protein_coding
APRT	193.268	103.631	protein_coding
APTX	35.1757	30.8311	protein_coding
AQP1	16.2809	5.31447	protein_coding
AQP10	16.5558	1.69722	protein_coding
AQP11	1.40427	1.98766	protein_coding
AQP2	0.118392	0.312856	protein_coding
AQP3	36.5075	9.38531	protein_coding
AQP6	0.586282	0.0836975	protein_coding
AQP7	1.33634	0.0371414	protein_coding
AQP9	0.0811736	69.418	protein_coding
AQPEP	6.02601	9.00827	protein_coding
AQR	16.8509	16.021	protein_coding
ARAF	35.9813	25.2467	protein_coding
ARAP1	84.754	45.6736	protein_coding
ARAP3	5.1823	6.0481	protein_coding
ARC	0.247547	0.266448	protein_coding
ARCN1	118.729	125.345	protein_coding
AREG	0.294065	1.72715	protein_coding
ARF1	387.507	330.495	protein_coding
ARF4	105.738	131.985	protein_coding
ARF5	159.012	130.215	protein_coding
ARF6	30.9234	53.0513	protein_coding
ARFGAP1	54.4281	51.9514	protein_coding
ARFGAP2	78.4242	62.6993	protein_coding
ARFGAP3	45.5922	43.0237	protein_coding
ARFGEF1	18.7182	22.8166	protein_coding
ARFGEF2	7.34224	13.2542	protein_coding
ARFIP1	11.7241	12.8269	protein_coding
ARFIP2	38.5368	27.531	protein_coding
ARFRP1	35.4076	23.0286	protein_coding
ARG1	0.126811	460.016	protein_coding
ARG2	14.8704	9.8179	protein_coding
ARGFXP2	0.220056	0.31943	pseudogene
ARGLU1	75.5759	57.6446	protein_coding
ARHGAP1	16.8472	27.1698	protein_coding
ARHGAP10	0.28121	1.15482	protein_coding
ARHGAP11A	24.9208	21.3882	protein_coding
ARHGAP11B	16.2213	10.4699	protein_coding
ARHGAP12	8.73492	13.1188	protein_coding
ARHGAP15	17.2887	21.0237	protein_coding
ARHGAP17	15.3861	34.4952	protein_coding
ARHGAP18	13.8273	17.9864	protein_coding
ARHGAP19	22.5539	22.5254	protein_coding
ARHGAP21	15.8533	17.7268	protein_coding
ARHGAP22	3.71735	2.77905	protein_coding
ARHGAP23	0.720502	0.221991	protein_coding
ARHGAP24	6.45791	12.3744	protein_coding
ARHGAP25	6.52034	6.686	protein_coding
ARHGAP26	0.399214	1.11963	protein_coding
ARHGAP28	4.47448	4.17013	protein_coding
ARHGAP30	0.720676	0.747107	protein_coding
ARHGAP31	0.033453	0.283429	protein_coding
ARHGAP31-AS1	0.144867	0.626875	antisense
ARHGAP33	9.36086	2.91926	protein_coding
ARHGAP35	13.2972	10.1718	protein_coding
ARHGAP39	29.0224	19.5131	protein_coding
ARHGAP4	158.833	94.2308	protein_coding
ARHGAP42	0.789482	4.37797	protein_coding
ARHGAP44	0.302424	0.477503	protein_coding
ARHGAP5	10.5954	26.3645	protein_coding
ARHGAP5-AS1	2.89097	2.20373	antisense
ARHGAP6	10.4179	10.1045	protein_coding
ARHGAP8	16.3163	5.10685	protein_coding
ARHGAP9	8.80414	3.01672	protein_coding
ARHGDIA	118.828	81.7897	protein_coding
ARHGDIB	32.5477	35.2708	protein_coding
ARHGDIG	45.6804	33.1448	protein_coding
ARHGEF1	41.5497	29.7791	protein_coding
ARHGEF10	5.81446	2.82608	protein_coding
ARHGEF11	10.3355	12.2775	protein_coding
ARHGEF12	29.4295	32.3882	protein_coding
ARHGEF16	0.929933	0.242485	protein_coding
ARHGEF17	0.292409	0.585089	protein_coding
ARHGEF18	8.45125	6.58153	protein_coding
ARHGEF19	7.60083	9.17393	protein_coding
ARHGEF2	41.7664	20.7689	protein_coding
ARHGEF25	27.7996	9.78595	protein_coding
ARHGEF26	0.122671	0.99343	protein_coding
ARHGEF3	1.60782	5.93558	protein_coding
ARHGEF33	16.7656	25.6874	protein_coding
ARHGEF34P	0.0573064	0.313182	pseudogene
ARHGEF37	0.0912256	0.516174	protein_coding
ARHGEF39	20.1452	10.3387	protein_coding
ARHGEF4	0.0409935	0.411957	protein_coding
ARHGEF40	1.90165	1.26265	protein_coding
ARHGEF6	8.4022	46.4491	protein_coding
ARHGEF7	10.848	17.4749	protein_coding
ARID1A	25.4859	14.8938	protein_coding
ARID1B	15.044	15.8809	protein_coding
ARID2	8.71217	7.21161	protein_coding
ARID3A	31.6794	33.3759	protein_coding
ARID3B	12.3959	26.2002	protein_coding
ARID4A	4.54074	4.80309	protein_coding
ARID4B	52.3766	86.2911	protein_coding
ARID5A	5.00816	7.00665	protein_coding
ARID5B	0.23795	7.77371	protein_coding
ARIH1	14.3216	21.9835	protein_coding
ARIH2	37.8929	39.7308	protein_coding
ARIH2OS	2.49254	9.47196	protein_coding
ARL1	41.635	44.5376	protein_coding
ARL11	0.877468	1.0841	protein_coding
ARL13B	4.67315	4.73938	protein_coding
ARL14EP	11.017	13.134	protein_coding
ARL15	27.7271	19.9288	protein_coding
ARL16	25.9658	17.613	protein_coding
ARL17B	0.422371	0.346181	protein_coding
ARL2	118.258	75.4644	protein_coding
ARL2BP	46.1866	39.5334	protein_coding
ARL3	6.41208	7.86058	protein_coding
ARL4A	74.9743	119.385	protein_coding
ARL4D	1.45129	1.29883	protein_coding
ARL5A	31.6707	67.0237	protein_coding
ARL5AP4	0	1.66366	pseudogene
ARL5B	8.7009	8.61798	protein_coding
ARL5B-AS1	18.5988	18.5516	lincRNA
ARL6	1.49314	1.76855	protein_coding
ARL6IP1	3038.32	2667.73	protein_coding
ARL6IP4	157.166	101.069	protein_coding
ARL6IP5	28.7553	63.8181	protein_coding
ARL6IP6	39.1843	33.0918	protein_coding
ARL8A	18.8855	13.3297	protein_coding
ARL8B	76.7882	147.669	protein_coding
ARL9	0.0815531	0.480749	protein_coding
ARMC1	24.2809	21.8237	protein_coding
ARMC10	30.5705	56.0631	protein_coding
ARMC12	0.247852	24.5541	protein_coding
ARMC2	1.90964	7.394	protein_coding
ARMC3	0.0901705	0.497818	protein_coding
ARMC4	0	0.360156	protein_coding
ARMC5	7.82904	8.21236	protein_coding
ARMC6	33.6499	18.8808	protein_coding
ARMC7	13.3654	8.82414	protein_coding
ARMC8	17.9687	28.9899	protein_coding
ARMC9	1.81165	3.88296	protein_coding
ARMCX1	0.779655	0.479645	protein_coding
ARMCX2	0.136914	0.702181	protein_coding
ARMCX3	17.8608	29.2036	protein_coding
ARMCX5	10.5318	7.5185	protein_coding
ARMCX6	29.6874	27.7843	protein_coding
ARNT	22.0789	32.5061	protein_coding
ARNTL	0.68095	0.503314	protein_coding
ARNTL2	2.93933	4.81169	protein_coding
ARPC1A	249.117	218.351	protein_coding
ARPC2	93.3204	91.4204	protein_coding
ARPC4	209.167	183.498	protein_coding
ARPC5	98.7762	135.391	protein_coding
ARPC5L	64.3178	54.561	protein_coding
ARPP19	36.1386	31.1376	protein_coding
ARRB1	20.7375	5.9051	protein_coding
ARRB2	21.8713	16.2371	protein_coding
ARRDC1	30.6957	26.2005	protein_coding
ARRDC2	17.4805	8.41114	protein_coding
ARRDC3	15.3616	20.9337	protein_coding
ARRDC4	11.791	8.74366	protein_coding
ARSA	14.3199	10.5115	protein_coding
ARSB	2.67193	9.75344	protein_coding
ARSD	0.563826	0.915943	protein_coding
ARSE	0.0693057	0.279581	protein_coding
ARSG	52.1739	59.9905	protein_coding
ARSI	0.157195	0.35758	protein_coding
ARSK	8.46365	11.2271	protein_coding
ART3	0.88077	5.80074	protein_coding
ART4	0.318996	0.282201	protein_coding
ART5	2.50127	0.474508	protein_coding
ARTN	0.466218	0.752452	protein_coding
ARV1	58.2141	42.9341	protein_coding
ARVCF	33.5563	13.3031	protein_coding
AS3MT	14.1085	12.403	protein_coding
ASAH1	130.822	158.802	protein_coding
ASAH2	0.96394	1.30776	protein_coding
ASAH2B	3.18023	2.35446	protein_coding
ASAP1	7.76754	13.1481	protein_coding
ASAP2	3.7896	5.32227	protein_coding
ASAP3	20.4117	6.28193	protein_coding
ASB1	11.0316	12.6343	protein_coding
ASB12	1.94236	2.54239	protein_coding
ASB13	15.1656	8.8962	protein_coding
ASB14	0.199395	0.537795	protein_coding
ASB16	1.98957	1.22851	protein_coding
ASB16-AS1	11.5842	7.26772	antisense
ASB17	0	1.15758	protein_coding
ASB3	14.9587	23.7636	protein_coding
ASB6	10.5411	9.42162	protein_coding
ASB7	4.03629	4.22671	protein_coding
ASB8	19.9535	16.912	protein_coding
ASB9	0.650229	6.16217	protein_coding
ASB9P1	0	1.33569	pseudogene
ASCC1	31.8955	32.2931	protein_coding
ASCC2	26.4605	21.1631	protein_coding
ASCC3	10.5619	15.4933	protein_coding
ASCL2	1.06345	0.85057	protein_coding
ASF1A	26.0217	27.6244	protein_coding
ASF1B	70.2673	34.9849	protein_coding
ASGR1	1.30526	1.23322	protein_coding
ASH1L	8.03466	9.86858	protein_coding
ASH1L-AS1	14.8203	20.9072	processed_transcript
ASH2L	89.6775	52.3332	protein_coding
ASIC1	4.55975	0.539548	protein_coding
ASIC3	6.00511	12.9127	protein_coding
ASIC4	30.0363	4.6067	protein_coding
ASNA1	37.5257	41.8824	protein_coding
ASNS	219.233	35.3971	protein_coding
ASNSD1	20.2687	32.6499	protein_coding
ASNSP1	1.63778	5.62613	pseudogene
ASPA	0	0.525011	protein_coding
ASPH	10.7942	17.1953	protein_coding
ASPHD2	1.41613	1.63828	protein_coding
ASPM	19.5878	15.1021	protein_coding
ASPRV1	17.9338	17.5547	protein_coding
ASPSCR1	23.5444	11.2057	protein_coding
ASRGL1	18.5893	10.1427	protein_coding
ASS1	3.98504	0.608346	protein_coding
ASTE1	3.56254	4.85614	protein_coding
ASTN2	1.97794	1.2721	protein_coding
ASUN	25.9326	23.5796	protein_coding
ASXL1	33.5292	34.209	protein_coding
ASXL2	7.11346	6.16697	protein_coding
ATAD1	16.4563	24.1373	protein_coding
ATAD2	33.3882	35.0008	protein_coding
ATAD2B	6.956	5.02346	protein_coding
ATAD3A	30.056	21.8992	protein_coding
ATAD3B	15.124	14.4258	protein_coding
ATAD3C	0.399567	0.171478	protein_coding
ATAD5	8.58103	14.5653	protein_coding
ATE1	4.40546	7.15985	protein_coding
ATE1-AS1	0.0447787	0.700383	antisense
ATF1	24.8532	36.7527	protein_coding
ATF2	25.353	22.5972	protein_coding
ATF3	10.8066	27.0392	protein_coding
ATF4	350.652	178.693	protein_coding
ATF5	128.846	25.5974	protein_coding
ATF6	15.4452	23.1117	protein_coding
ATF7	22.073	32.6803	protein_coding
ATF7IP	8.73163	12.3571	protein_coding
ATF7IP2	98.2665	131.177	protein_coding
ATG10	24.4878	16.7202	protein_coding
ATG12	38.5711	104.765	protein_coding
ATG13	41.3196	42.9562	protein_coding
ATG14	4.29953	4.11872	protein_coding
ATG16L1	7.93907	9.8115	protein_coding
ATG16L2	24.6454	14.4134	protein_coding
ATG2A	14.7871	14.4177	protein_coding
ATG2B	5.73888	7.69402	protein_coding
ATG3	24.7157	56.6863	protein_coding
ATG4A	21.8856	13.3731	protein_coding
ATG4B	43.7423	38.8103	protein_coding
ATG4C	11.144	6.39912	protein_coding
ATG4D	29.9817	26.9199	protein_coding
ATG5	35.0334	30.5074	protein_coding
ATG7	24.0871	35.2428	protein_coding
ATG9B	3.8257	2.59305	protein_coding
ATHL1	62.5581	41.0533	protein_coding
ATIC	94.2794	81.206	protein_coding
ATL1	0.417758	2.80553	protein_coding
ATL2	40.4714	34.6503	protein_coding
ATL3	9.77312	13.0256	protein_coding
ATM	24.1023	18.9224	protein_coding
ATMIN	18.2322	28.3128	protein_coding
ATN1	33.625	22.787	protein_coding
ATOX1	140.316	114.609	protein_coding
ATP10D	0.272127	2.40679	protein_coding
ATP11B	26.9484	46.7506	protein_coding
ATP11C	11.8045	20.93	protein_coding
ATP13A1	36.0279	34.8127	protein_coding
ATP13A2	24.7077	17.6607	protein_coding
ATP13A4	0.379867	1.12025	protein_coding
ATP1A1	200.099	184.757	protein_coding
ATP1A1OS	5.62593	5.69282	processed_transcript
ATP1B1	2.89241	1.53224	protein_coding
ATP1B2	21.9853	2.98754	protein_coding
ATP1B3	135.805	163.04	protein_coding
ATP2A1	2.59247	2.76967	protein_coding
ATP2A2	92.2374	105.303	protein_coding
ATP2A3	49.9474	15.846	protein_coding
ATP2B1	19.1596	22.2156	protein_coding
ATP2B4	9.74987	19.6912	protein_coding
ATP2C1	31.0093	64.0528	protein_coding
ATP4B	0	0.391458	protein_coding
ATP5A1	326.135	227.034	protein_coding
ATP5A1P3	0.223379	0.784379	pseudogene
ATP5B	955.223	692.631	protein_coding
ATP5C1	274.429	283.426	protein_coding
ATP5D	124.714	77.3633	protein_coding
ATP5E	103.519	62.6783	protein_coding
ATP5F1	558.257	415.011	protein_coding
ATP5G1	159.266	99.4398	protein_coding
ATP5G2	839.987	541.738	protein_coding
ATP5G3	838.399	1091.43	protein_coding
ATP5H	399.687	254.687	protein_coding
ATP5I	745.614	459.39	protein_coding
ATP5J	403.571	413.741	protein_coding
ATP5J2	1271.28	871.524	protein_coding
ATP5L	333.883	282.163	protein_coding
ATP5S	9.19197	10.52	protein_coding
ATP5SL	36.9568	34.6722	protein_coding
ATP6AP1	131.196	71.9781	protein_coding
ATP6AP1L	4.86166	2.66167	protein_coding
ATP6AP2	68.1924	134.013	protein_coding
ATP6V0A1	69.1335	50.0818	protein_coding
ATP6V0A2	20.8257	17.1396	protein_coding
ATP6V0B	264.152	177.754	protein_coding
ATP6V0D1	72.8209	85.9745	protein_coding
ATP6V0D2	0.0317161	3.00764	protein_coding
ATP6V0E1	106.386	136.791	protein_coding
ATP6V0E2	28.9838	12.9353	protein_coding
ATP6V0E2-AS1	0.620715	0.996136	antisense
ATP6V1A	27.482	17.0224	protein_coding
ATP6V1B1	0.00764586	1.07201	protein_coding
ATP6V1B2	57.13	92.5463	protein_coding
ATP6V1C1	25.3145	36.6601	protein_coding
ATP6V1C2	0.48943	0.598772	protein_coding
ATP6V1D	27.9962	32.2562	protein_coding
ATP6V1E1	123.488	132.135	protein_coding
ATP6V1E2	7.17802	12.1	protein_coding
ATP6V1F	387.503	228.376	protein_coding
ATP6V1G1	123.048	153.954	protein_coding
ATP6V1G1P2	0	0.540038	pseudogene
ATP6V1H	31.1351	59.9251	protein_coding
ATP7A	8.47024	6.99357	protein_coding
ATP7B	6.7046	5.13802	protein_coding
ATP8A1	0.467127	2.01223	protein_coding
ATP8A2	0.239394	0.30516	protein_coding
ATP8A2P3	11.6533	23.7379	pseudogene
ATP8B1	0.550583	0.278951	protein_coding
ATP8B2	20.5612	8.89351	protein_coding
ATP8B3	4.80208	1.43194	protein_coding
ATP8B4	0.353156	0.896933	protein_coding
ATP8B5P	0.0321483	0.485482	pseudogene
ATP9A	0.0404519	0.621242	protein_coding
ATP9B	8.17437	12.8036	protein_coding
ATPAF1	37.7925	37.6853	protein_coding
ATPAF2	12.5007	6.99959	protein_coding
ATPIF1	444.775	317.147	protein_coding
ATR	11.2698	8.34422	protein_coding
ATRAID	88.5118	78.7185	protein_coding
ATRIP	8.31004	8.01904	protein_coding
ATRN	9.85423	10.234	protein_coding
ATRX	4.3068	8.55432	protein_coding
ATXN1	1.11502	8.84564	protein_coding
ATXN10	74.453	55.1841	protein_coding
ATXN1L	128.531	116.852	protein_coding
ATXN2	26.9215	19.2733	protein_coding
ATXN2L	102.17	45.7355	protein_coding
ATXN3	5.89716	4.27415	protein_coding
ATXN3L	1.60591	6.62718	protein_coding
ATXN7	5.33669	9.66812	protein_coding
ATXN7L1	6.9118	3.14392	protein_coding
ATXN7L2	8.48612	5.42952	protein_coding
ATXN7L3	38.7119	21.5656	protein_coding
ATXN7L3B	66.9596	72.114	protein_coding
AUH	7.62399	8.75291	protein_coding
AUNIP	16.3196	9.67292	protein_coding
AUP1	148.794	124.172	protein_coding
AURKA	57.9035	56.0062	protein_coding
AURKAIP1	156.167	104.609	protein_coding
AURKAPS1	18.652	20.6089	pseudogene
AURKB	64.2151	26.2239	protein_coding
AURKC	2.71586	3.72059	protein_coding
AVEN	4.26659	7.56704	protein_coding
AVIL	0.866026	1.27944	protein_coding
AVL9	21.5146	25.8494	protein_coding
AVPI1	5.29684	34.2404	protein_coding
AVPR1A	0.0631471	0.831624	protein_coding
AVPR2	0.473849	0.368812	protein_coding
AXDND1	0.0634843	1.01838	protein_coding
AXIN1	22.3631	15.5158	protein_coding
AXIN2	0.724362	2.97399	protein_coding
AXL	4.1172	0.647463	protein_coding
AZGP1	0.104354	1.72646	protein_coding
AZI1	17.7452	6.00265	protein_coding
AZI2	38.3263	101.037	protein_coding
AZIN1	47.7129	75.4429	protein_coding
AZU1	2.53511	2.20186	protein_coding
B2M	989.3	1263.32	protein_coding
B3GALNT1	0.41835	0.524761	protein_coding
B3GALNT2	9.63802	9.3411	protein_coding
B3GALT1	3.84126	10.5826	protein_coding
B3GALT6	13.736	7.97604	protein_coding
B3GALTL	4.16148	3.60208	protein_coding
B3GAT2	0.442445	0.61649	protein_coding
B3GAT3	54.031	28.5923	protein_coding
B3GNT1	13.8471	9.84131	protein_coding
B3GNT2	18.6816	22.7682	protein_coding
B3GNT4	1.57872	0.939754	protein_coding
B3GNT5	17.8396	19.3593	protein_coding
B3GNT8	5.45373	2.40391	protein_coding
B3GNT9	3.05906	3.41906	protein_coding
B3GNTL1	11.7528	8.76224	protein_coding
B4GALNT1	14.2789	3.29389	protein_coding
B4GALNT4	15.0158	5.02895	protein_coding
B4GALT1	25.9805	48.6714	protein_coding
B4GALT2	33.4192	19.129	protein_coding
B4GALT3	57.9216	30.5427	protein_coding
B4GALT4	5.41216	18.4813	protein_coding
B4GALT5	31.5672	33.0163	protein_coding
B4GALT6	0.722746	1.1449	protein_coding
B4GALT7	13.6725	11.8698	protein_coding
B9D1	11.8345	7.9415	protein_coding
B9D2	5.81771	3.82516	protein_coding
BAALC	0.0430948	17.0496	protein_coding
BACE1	1.48798	1.40049	protein_coding
BACH1	16.9127	27.9248	protein_coding
BACH1-IT1	0.157508	0.852104	sense_intronic
BACH1-IT2	0.205664	0.672301	lincRNA
BACH2	1.87912	4.64769	protein_coding
BAD	39.407	25.1903	protein_coding
BAG1	49.124	22.7678	protein_coding
BAG2	31.4247	49.714	protein_coding
BAG3	12.8503	19.6282	protein_coding
BAG4	10.123	11.0496	protein_coding
BAG5	9.60313	9.50591	protein_coding
BAGE2	14.2245	11.9261	pseudogene
BAHD1	22.7437	10.4912	protein_coding
BAI2	1.31425	0.404565	protein_coding
BAI3	1.40825	1.32605	protein_coding
BAIAP2	32.4133	24.9479	protein_coding
BAIAP2-AS1	8.12436	5.10847	lincRNA
BAIAP2L1	9.18863	15.2607	protein_coding
BAIAP2L2	0.662897	0.457243	protein_coding
BAIAP3	8.05654	3.33064	protein_coding
BAK1	16.896	14.0329	protein_coding
BAK1P1	0.258674	0.316032	pseudogene
BAMBI	7.37892	4.18383	protein_coding
BANF1	231.293	177.849	protein_coding
BANF1P2	0.659545	0.884767	pseudogene
BANK1	0.410234	0.766784	protein_coding
BANP	8.79918	11.9555	protein_coding
BAP1	31.2508	24.6352	protein_coding
BARD1	3.39932	2.71842	protein_coding
BATF	0.478653	0.0614417	protein_coding
BATF2	6.08832	1.89678	protein_coding
BATF3	0.289749	5.80532	protein_coding
BAX	80.0653	45.2962	protein_coding
BAZ1A	16.9778	14.9947	protein_coding
BAZ1B	43.4317	42.2351	protein_coding
BAZ2A	36.9803	29.8277	protein_coding
BBC3	9.97628	3.6654	protein_coding
BBIP1	11.0365	13.9891	protein_coding
BBS1	36.5076	31.7958	protein_coding
BBS10	8.61488	10.8322	protein_coding
BBS12	3.00459	6.03577	protein_coding
BBS2	14.0263	12.1828	protein_coding
BBS4	20.4963	22.2873	protein_coding
BBS5	4.50796	8.36887	protein_coding
BBS7	14.5562	13.3033	protein_coding
BBS9	3.69342	2.99888	protein_coding
BBX	4.83001	13.2422	protein_coding
BCAM	18.6368	1.39077	protein_coding
BCAN	4.06439	3.93462	protein_coding
BCAP29	60.4398	178.768	protein_coding
BCAP31	165.79	168.068	protein_coding
BCAR1	12.3934	10.8477	protein_coding
BCAR3	1.6922	10.0795	protein_coding
BCAR4	0.0309826	0.3829	lincRNA
BCAS1	1.86549	1.91875	protein_coding
BCAS2	43.0675	39.8655	protein_coding
BCAS2P2	0	0.326818	pseudogene
BCAS3	5.17042	5.29936	protein_coding
BCAS4	1.63741	1.06602	protein_coding
BCAT1	40.9823	31.8937	protein_coding
BCAT2	45.796	24.6059	protein_coding
BCCIP	69.1437	50.9162	protein_coding
BCDIN3D	11.3477	8.95121	protein_coding
BCDIN3D-AS1	0.753584	0.615586	antisense
BCKDHA	29.3704	27.9283	protein_coding
BCKDHB	9.73881	6.34769	protein_coding
BCL10	6.96768	6.60953	protein_coding
BCL11A	0.00749963	17.0473	protein_coding
BCL2	0.51334	0.426869	protein_coding
BCL2A1	0.113313	119.998	protein_coding
BCL2L1	82.1573	26.74	protein_coding
BCL2L11	7.56237	12.1527	protein_coding
BCL2L12	106.144	61.3853	protein_coding
BCL2L13	46.6143	64.1651	protein_coding
BCL2L14	0.0207348	1.66728	protein_coding
BCL2L15	0.275698	0.733122	protein_coding
BCL2L2	248.716	182.415	protein_coding
BCL3	2.22229	3.47203	protein_coding
BCL6	5.44317	18.2224	protein_coding
BCL6B	1.88182	0.997462	protein_coding
BCL7A	15.6358	6.14652	protein_coding
BCL7B	46.6513	35.349	protein_coding
BCL9	2.87052	7.5813	protein_coding
BCL9L	5.76188	4.29423	protein_coding
BCLAF1	62.1401	50.2661	protein_coding
BCOR	22.1694	10.9022	protein_coding
BCORL1	8.68784	6.45505	protein_coding
BCR	34.5441	22.1932	protein_coding
BCRP2	0.885733	0.514702	pseudogene
BCRP3	0.683857	0.516377	pseudogene
BCRP8	1.44329	0.223041	pseudogene
BCS1L	23.1531	18.5434	protein_coding
BDH1	0.0875864	37.3821	protein_coding
BDH2	25.4047	21.358	protein_coding
BDKRB1	0.272129	2.43098	protein_coding
BDNF-AS	0.706232	0.500604	antisense
BDP1	7.95851	17.1508	protein_coding
BECN1	36.5662	39.3717	protein_coding
BEGAIN	0.994019	0.189944	protein_coding
BEND2	0.0837619	0.52617	protein_coding
BEND3	1.22616	1.18964	protein_coding
BEND6	1.06645	1.66558	protein_coding
BEND7	7.63045	13.286	protein_coding
BEST1	0.736459	3.32055	protein_coding
BEST3	0.181387	0.513872	protein_coding
BET1	29.158	58.5178	protein_coding
BEX1	0.3045	0.293157	protein_coding
BEX2	16.8198	28.2206	protein_coding
BEX4	204.519	126.219	protein_coding
BEX5	0.991235	0.827196	protein_coding
BFAR	32.3378	54.653	protein_coding
BFSP1	0.327315	0.68933	protein_coding
BGLAP	54.7438	30.7026	protein_coding
BHLHA15	0.405357	0.252524	protein_coding
BHLHB9	1.37131	1.18699	protein_coding
BHLHE40	40.4884	29.8521	protein_coding
BHLHE41	0.0190184	0.59147	protein_coding
BHMT	0.0765464	8.26778	protein_coding
BICD1	6.48732	10.4971	protein_coding
BICD2	12.1069	10.189	protein_coding
BID	39.2022	27.6917	protein_coding
BIK	0.999966	0.271269	protein_coding
BIN1	1.75827	0.565111	protein_coding
BIN2	0.482833	1.36954	protein_coding
BIN3	19.7889	41.5821	protein_coding
BIRC2	29.2006	36.4642	protein_coding
BIRC3	0.586529	0.419301	protein_coding
BIRC5	65.8199	37.7975	protein_coding
BIRC6	19.9539	36.5327	protein_coding
BIRC7	0.422778	0.795719	protein_coding
BIVM	25.4444	26.6757	protein_coding
BLCAP	37.2167	25.7378	protein_coding
BLM	16.4131	13.1784	protein_coding
BLMH	55.8624	35.1395	protein_coding
BLNK	0.0146898	7.38207	protein_coding
BLOC1S1	93.9463	95.4212	protein_coding
BLOC1S2	31.3034	21.8403	protein_coding
BLOC1S4	19.0615	19.3283	protein_coding
BLOC1S5	223.044	192.508	protein_coding
BLOC1S6	31.2976	66.3512	protein_coding
BLVRA	83.5572	65.3373	protein_coding
BLVRB	640.528	163.149	protein_coding
BLZF1	13.4086	15.7008	protein_coding
BMF	3.99906	4.18274	protein_coding
BMI1	147.948	129.101	protein_coding
BMP10	0.139327	0.644976	protein_coding
BMP2K	29.4584	19.8903	protein_coding
BMP6	0.0535034	2.88516	protein_coding
BMP8B	0.955378	0.686601	protein_coding
BMPR1A	3.23059	3.34118	protein_coding
BMPR1B	0.0346093	0.447963	protein_coding
BMPR2	2.64544	4.11256	protein_coding
BMS1	14.5772	13.9801	protein_coding
BMS1P1	0.353364	0.390991	pseudogene
BMS1P20	17.1087	25.2237	processed_transcript
BMS1P5	0.578043	0.848834	pseudogene
BMS1P8	5.8458	6.01829	pseudogene
BMX	0.32483	21.0381	protein_coding
BNIP1	13.1724	11.1295	protein_coding
BNIP2	27.9738	46.1835	protein_coding
BNIP3	49.162	72.2872	protein_coding
BNIP3L	70.5912	26.513	protein_coding
BNIPL	0.716861	0.673581	protein_coding
BOD1	11.7433	15.6999	protein_coding
BOD1L1	9.36882	19.9681	protein_coding
BOK	1.23762	1.0519	protein_coding
BOLA1	0.593507	12.6826	protein_coding
BOLA2	4.56973	3.7773	protein_coding
BOLA3	95.9585	53.1872	protein_coding
BOLA3-AS1	7.34371	7.11223	antisense
BOLL	0.0925757	0.513128	protein_coding
BOP1	46.9075	26.1073	protein_coding
BORA	11.7721	16.7282	protein_coding
bP-21201H5.1	1.10062	0.697865	pseudogene
BPGM	31.1889	21.6647	protein_coding
BPHL	14.3412	13.6963	protein_coding
BPNT1	28.565	53.4471	protein_coding
[truncated: 14,940 more rows]

## Sheet: significantly upregulated
Name	FPKM CTR	FPKM CEBPA	Biotype
7SK	0	1.0889	misc_RNA
ABCA10	2.54613	43.1623	protein_coding
ABCB11	0.201753	3.55295	protein_coding
ABCC11	0.0352835	1.16348	protein_coding
ABCD3	14.3662	34.1764	protein_coding
ABHD5	39.5913	128.772	protein_coding
ABI3BP	0.135311	0.823783	protein_coding
ABLIM1	0.105765	0.825929	protein_coding
AC003051.1	0	0.321424	lincRNA
AC003092.1	0	5.19679	lincRNA
AC005019.3	0	2.06773	lincRNA
AC005682.7	0	5.73934	pseudogene
AC008074.4	0	0.334972	lincRNA
AC008132.14	0.0395326	1.3159	pseudogene
AC009312.1	0	0.725702	antisense
AC009495.2	0	2.13341	lincRNA
AC009502.4	0	0.380527	lincRNA
AC011288.2	0	1.18707	lincRNA
AC011754.1	0.467027	4.64038	sense_overlapping
AC017048.2	0	0.660812	lincRNA
AC017104.6	0	0.39842	processed_transcript
AC018470.4	3.18313	21.3372	lincRNA
AC018647.3	0	0.404844	lincRNA
AC068535.3	0	0.814096	lincRNA
AC084082.3	0	0.358548	lincRNA
AC090587.4	40.8052	119.95	sense_overlapping
AC093391.2	0.946569	26.9777	antisense
AC104304.1	0.0274067	0.629606	pseudogene
AC121334.1	10.3731	41.3683	miRNA
AC126323.1	0.144204	4.99905	miRNA
ACAA2	23.6851	69.2135	protein_coding
ACAD10	59.3745	215.224	protein_coding
ACAD8	29.9452	75.2278	protein_coding
ACOXL	0.0968019	0.988975	protein_coding
ACSL1	13.0159	82.4425	protein_coding
ACSL4	10.447	25.4109	protein_coding
ADAM12	0.00611421	0.51401	protein_coding
ADAM17	11.6839	27.9121	protein_coding
ADAM23	0	0.979777	protein_coding
ADAM9	20.0946	55.349	protein_coding
ADC	0.830369	5.20867	protein_coding
ADD3	34.0883	71.0535	protein_coding
ADM	0.123117	3.86935	protein_coding
ADRBK2	1.56443	6.34431	protein_coding
ADSS	34.5878	89.0759	protein_coding
AE000661.37	0.0259126	4.01826	processed_transcript
AF274855.1	39.1679	89.384	miRNA
AGAP4	2.15677	21.3094	protein_coding
AGAP6	12.7496	49.1563	protein_coding
AGPAT9	7.4025	33.1821	protein_coding
AGTPBP1	4.68241	18.3956	protein_coding
AHCYL1	49.0157	106.076	protein_coding
AHI1	13.1629	45.4072	protein_coding
AIF1L	3.62001	17.6928	protein_coding
AJ006998.2	0	1.02447	lincRNA
AK9	1.32817	11.2713	protein_coding
AKAP12	0.183408	14.6763	protein_coding
AKAP4	0.0345171	13.9053	protein_coding
AKAP9	15.2927	40.6015	protein_coding
AKIRIN2	27.6706	74.7913	protein_coding
AKR1C1	23.2634	357.526	protein_coding
AKR1C2	16.1124	217.975	protein_coding
ALAS1	16.2994	67.9919	protein_coding
ALB	0.119297	6.02352	protein_coding
ALDH1A1	32.6174	108.729	protein_coding
ALDH6A1	4.42758	40.0748	protein_coding
ALDH8A1	0.0547194	1.49761	protein_coding
ALPK2	0.0230397	0.677953	protein_coding
AMACR	7.57549	27.6019	protein_coding
AMDHD1	0	0.703593	protein_coding
AMICA1	0.028684	14.8862	protein_coding
AMPD3	10.022	32.8641	protein_coding
ANKRD28	17.606	40.1867	protein_coding
ANKRD6	0.389799	13.285	protein_coding
ANKUB1	0.906087	10.3916	protein_coding
ANXA1	164.814	1520.59	protein_coding
ANXA2	213.408	458.774	protein_coding
ANXA3	4.9826	74.2621	protein_coding
AP000322.53	0	0.535797	protein_coding
AP000357.4	0	0.886835	pseudogene
AP001063.1	0	3.41866	lincRNA
AP001421.1	26.5327	81.4802	protein_coding
AP1AR	6.79333	26.5868	protein_coding
AP1M1	33.3752	82.1843	protein_coding
APLF	0.920718	5.61656	protein_coding
APMAP	19.6258	72.9439	protein_coding
AQP9	0.0811736	69.418	protein_coding
ARHGAP17	15.3861	34.4952	protein_coding
ARHGAP42	0.789482	4.37797	protein_coding
ARHGAP5	10.5954	26.3645	protein_coding
ARHGEF3	1.60782	5.93558	protein_coding
ARHGEF4	0.0409935	0.411957	protein_coding
ARHGEF6	8.4022	46.4491	protein_coding
ARL5AP4	0	1.66366	pseudogene
ARMC4	0	0.360156	protein_coding
ARSB	2.67193	9.75344	protein_coding
ASB17	0	1.15758	protein_coding
ATP10D	0.272127	2.40679	protein_coding
ATP4B	0	0.391458	protein_coding
ATP9A	0.0404519	0.621242	protein_coding
AVPI1	5.29684	34.2404	protein_coding
AXDND1	0.0634843	1.01838	protein_coding
B4GALT4	5.41216	18.4813	protein_coding
BAALC	0.0430948	17.0496	protein_coding
BBX	4.83001	13.2422	protein_coding
BCAP29	60.4398	178.768	protein_coding
BCL2L14	0.0207348	1.66728	protein_coding
BDH1	0.0875864	37.3821	protein_coding
BDKRB1	0.272129	2.43098	protein_coding
BHMT	0.0765464	8.26778	protein_coding
BLOC1S6	31.2976	66.3512	protein_coding
BMPR1B	0.0346093	0.447963	protein_coding
BTG1	40.5127	91.5272	protein_coding
C10orf118	2.46474	18.511	protein_coding
C10orf129	0	3.50701	protein_coding
C10orf131	4.19293	42.608	protein_coding
C11orf88	0	1.78695	protein_coding
C12orf29	18.0831	100.841	protein_coding
C12orf55	0.232256	2.33674	protein_coding
C12orf60	1.26205	12.7077	protein_coding
C14orf166	92.5366	193.772	protein_coding
C15orf48	0.159675	2.05814	protein_coding
C16orf70	12.9121	35.9747	protein_coding
C17orf51	0.943482	3.93779	protein_coding
C1orf101	0.300178	10.1346	protein_coding
C1orf204	0.561262	23.4762	protein_coding
C1orf228	0.510427	6.15703	protein_coding
C1QTNF9	0.10883	0.872457	protein_coding
C2orf27A	0.0727918	2.71138	protein_coding
C2orf73	0	0.949677	protein_coding
C3	8.25486	48.4793	protein_coding
C3AR1	2.41794	74.9725	protein_coding
C4orf27	39.496	90.6329	protein_coding
C5AR1	0.389225	7.32443	protein_coding
C5orf42	0.221424	5.19174	protein_coding
C6orf141	0	0.29597	protein_coding
C6ORF165	16.5632	44.2474	protein_coding
C6orf211	27.6678	94.9624	protein_coding
C6orf229	0.28716	8.6874	protein_coding
C7orf63	0.511042	2.4268	protein_coding
C8orf4	0	0.846657	protein_coding
C9orf72	2.94614	18.069	protein_coding
C9orf84	0.0169363	2.20426	protein_coding
CACNA1D	0.0171659	0.751241	protein_coding
CALB1	2.00828	38.1409	protein_coding
CALD1	0.166961	4.3086	protein_coding
CAMSAP2	2.30062	16.7736	protein_coding
CAPRIN2	5.95601	17.9694	protein_coding
CASC10	0.476072	3.48418	protein_coding
CASC15	0.066632	1.59103	lincRNA
CASP4	2.14225	34.9129	protein_coding
CAT	56.266	137.512	protein_coding
CAV1	0.491092	5.61203	protein_coding
CCDC104	30.8543	83.2484	protein_coding
CCDC125	5.61872	26.272	protein_coding
CCDC138	9.69199	31.6401	protein_coding
CCDC144A	0.679474	6.68105	protein_coding
CCDC144B	0.465121	2.238	pseudogene
CCDC162P	0.914762	5.8556	pseudogene
CCDC178	0.0534873	0.321603	protein_coding
CCDC83	0.0136227	1.70999	protein_coding
CCK	0	47.6893	protein_coding
CCL20	0	6.03443	protein_coding
CCNJL	0.0849229	0.710902	protein_coding
CD101	0.288987	12.9143	protein_coding
CD27-AS1	0.484273	12.3232	antisense
CD300E	0	0.384727	protein_coding
CD302	0.471362	24.0302	protein_coding
CD38	0.168457	5.6798	protein_coding
CD44	0.575799	10.3185	protein_coding
CD55	52.1084	179.791	protein_coding
CD86	0.0829274	0.897385	protein_coding
CDA	0	24.5254	protein_coding
CDC14B	8.83584	33.8972	protein_coding
CDC42EP3	3.69694	22.0304	protein_coding
CDC42P2	0	0.91467	pseudogene
CDCA7L	9.72158	33.4877	protein_coding
CDH11	0	0.317899	protein_coding
CDKL2	0.029579	0.564878	protein_coding
CDO1	0	0.356936	protein_coding
CDS1	0.226282	3.99857	protein_coding
CDYL2	0.01404	0.291525	protein_coding
CEACAM1	0.100731	1.08536	protein_coding
CEBPE	0.559908	11.1624	protein_coding
CENPQ	17.3661	51.0546	protein_coding
CERKL	0.0603018	0.32594	protein_coding
CERS3	0.0664528	3.73158	protein_coding
CFH	40.7524	117.435	protein_coding
CFHR1	0.136312	1.79572	protein_coding
CFL2	6.50445	23.7153	protein_coding
CHI3L1	0.0704884	226.763	protein_coding
CHI3L2	0.241788	4.18806	protein_coding
CHIAP2	0	1.14523	pseudogene
CHRNA10	52.0638	102.18	protein_coding
CLC	1.35098	53.5359	protein_coding
CLCN4	1.34282	13.9645	protein_coding
CLEC12A	0.0106971	50.7718	protein_coding
CLEC4A	0.27692	2.09028	protein_coding
CLEC4C	0	0.308386	protein_coding
CLEC6A	0	0.797102	protein_coding
CLLU1	0.0276611	9.00732	protein_coding
CMAHP	0.36536	4.21196	pseudogene
CNDP1	0.0400252	1.89327	protein_coding
COL28A1	0.170706	3.06958	protein_coding
COL5A2	0.313428	3.43084	protein_coding
COL6A3	0.527784	4.71132	protein_coding
COLGALT2	6.34984	42.8369	protein_coding
CORIN	0.0493119	8.62775	protein_coding
COX7A2L	131.648	346.518	protein_coding
CPA4	0.066567	0.531874	protein_coding
CPD	13.3824	40.0938	protein_coding
CPM	0.108353	34.5894	protein_coding
CPNE6	0.0530596	7.2978	protein_coding
CR1	0.290392	3.95601	protein_coding
CRIP3	15.4776	34.8485	protein_coding
CRISP3	1.66825	97.6313	protein_coding
CRISPLD2	0.199701	3.06485	protein_coding
CRLF3	19.044	68.2235	protein_coding
CRP	0	0.467158	protein_coding
CSF1R	0.111188	1.78897	protein_coding
CSF3R	2.91035	58.9936	protein_coding
CSGALNACT1	0.121123	1.43737	protein_coding
CSGALNACT2	5.74032	25.3761	protein_coding
CSMD1	3.70502	15.6969	protein_coding
CSRP2	5.40564	56.8156	protein_coding
CSTA	0.712211	35.9712	protein_coding
CTA-941F9.9	0	0.388729	antisense
CTAGE5	8.40459	28.7274	protein_coding
CTB-61M7.2	0	7.31333	lincRNA
CTC-498J12.1	0	0.757102	lincRNA
CTD-2130F23.2	0	0.587238	lincRNA
CTD-2130O13.1	0	0.400972	lincRNA
CTD-2135D7.5	0	1.26619	lincRNA
CTD-2168K21.1	0	0.674593	lincRNA
CTD-2186M15.1	0	2.38166	pseudogene
CTD-2186M15.3	7.22697	73.9758	lincRNA
CTD-2207L17.1	8.68961	52.0459	pseudogene
CTD-2290P7.1	0	0.287294	pseudogene
CTD-2339F6.1	0	1.91908	lincRNA
CTD-2349B8.1	1.04216	8.81785	protein_coding
CTSK	3.38287	19.1774	protein_coding
CTSLP4	0	0.328976	pseudogene
CTSS	18.3479	483.672	protein_coding
CUBN	0.154188	2.14655	protein_coding
CXorf21	0	1.00354	protein_coding
CYCSP19	0	2.07791	pseudogene
CYFIP2	0.576848	6.48198	protein_coding
CYP19A1	0.0371637	11.968	protein_coding
CYP3A43	0	0.927006	protein_coding
CYP3A5	19.7475	295.024	protein_coding
CYP3A7	0.0633225	23.6723	protein_coding
CYTIP	0.148169	6.86288	protein_coding
DACT2	0	2.44442	protein_coding
DAPL1	0	0.369245	protein_coding
DAPP1	8.44115	24.4513	protein_coding
DDI2	14.6609	33.1446	protein_coding
DDR2	0.334945	2.84582	protein_coding
DDX4	0.0292053	2.63686	protein_coding
DENND1B	4.38089	17.804	protein_coding
DENND3	0.403348	2.57552	protein_coding
DENND5A	26.7138	70.5928	protein_coding
DEPTOR	0.137936	2.72206	protein_coding
DHRS9	0.495011	56.5136	protein_coding
DIO1	0.122851	0.674408	protein_coding
DIRAS3	2.53744	31.1172	protein_coding
DKK4	0	5.7294	protein_coding
DLEC1	0.075899	2.13438	protein_coding
DLGAP1	0.0750246	0.509605	protein_coding
DLGAP1-AS2	3.25084	35.6135	antisense
DLGAP2	0.0257621	1.07066	protein_coding
DMGDH	0.113943	0.941023	protein_coding
DMKN	0.702866	2.35262	protein_coding
DNAAF1	0.101486	3.3116	protein_coding
DNAH10	0.10899	2.23619	protein_coding
DNAH12	0.099991	5.39288	protein_coding
DNAJC13	6.09321	29.881	protein_coding
DNAL1	2.23763	28.8441	protein_coding
DOCK5	0.0407665	1.03794	protein_coding
DPPA2P2	0	0.57312	pseudogene
DPYD	0.166403	13.8129	protein_coding
DRAM1	6.808	19.8367	protein_coding
DRP2	0.243206	6.22157	protein_coding
DTNA	0.326828	3.85705	protein_coding
DUSP16	6.09017	17.6505	protein_coding
DYSF	0.65774	37.5166	protein_coding
E2F7	5.2845	16.0937	protein_coding
ECHDC1	45.1266	163.822	protein_coding
ECHDC2	0.939686	32.9771	protein_coding
ECSCR	0	6.92537	protein_coding
ECSCR	0	11.951	protein_coding
EEA1	3.44429	10.9276	protein_coding
EEF1A1P21	0	0.44969	pseudogene
EEF1DP3	0	0.839145	pseudogene
EFCAB13	2.11741	7.7606	protein_coding
EFCAB3	0	0.393871	protein_coding
EFCAB5	0.0822333	2.33119	protein_coding
EGF	2.69251	11.064	protein_coding
EGLN1	22.2258	64.7146	protein_coding
EGR1	34.6371	124.602	protein_coding
EHD4	4.78051	19.1933	protein_coding
ELK4	5.73824	13.577	protein_coding
ELOVL3	0.740948	25.0722	protein_coding
EMB	0	1.8476	protein_coding
EML1	0.188037	0.946688	protein_coding
EML5	0.493309	4.85316	protein_coding
EML6	0.299723	2.40286	protein_coding
ENPP2	0.0130092	18.896	protein_coding
ENPP7P5	0.0774845	2.40104	pseudogene
EPB41L5	6.71379	24.7395	protein_coding
EPDR1	0.0524291	1.88947	protein_coding
EPPIN	0	0.937735	protein_coding
EPS8	0.165515	0.737461	protein_coding
ERBB2IP	16.2349	33.2725	protein_coding
ERO1L	10.1035	25.116	protein_coding
ERRFI1	2.61163	21.85	protein_coding
ESR1	0.0165152	0.274392	protein_coding
ESRP1	0.0491977	32.2945	protein_coding
ETS2	6.98442	49.5012	protein_coding
ETV1	7.09271	20.5124	protein_coding
EVA1A	0.0403424	0.462659	protein_coding
EXD1	0.0319085	4.09344	protein_coding
EXOC6B	1.73725	7.15474	protein_coding
EXPH5	1.2047	6.11618	protein_coding
EZR	69.4897	144.797	protein_coding
FAM107B	0.457983	9.99266	protein_coding
FAM134B	0.0744988	3.14389	protein_coding
FAM153A	0.0277548	0.500444	protein_coding
FAM153B	0.024313	0.79142	protein_coding
FAM160A1	0.0394988	2.17925	protein_coding
FAM162B	0	0.645511	protein_coding
FAM180B	0	0.449127	protein_coding
FAM214A	5.05315	21.7056	protein_coding
FAM217B	7.68166	21.3012	protein_coding
FAM21B	3.72848	13.7756	protein_coding
FAM221A	0.0223383	0.377266	protein_coding
FAM8A1	15.0757	58.9386	protein_coding
FAR2	4.28112	93.3534	protein_coding
FARP1	0.274012	0.839361	protein_coding
FAUP1	0	0.763939	pseudogene
FBLN5	0.0841003	0.7302	protein_coding
FBN1	0.159897	18.0704	protein_coding
FBXW7	6.23078	18.9274	protein_coding
FCAR	0	11.3111	protein_coding
FCGR3A	0.878471	52.7442	protein_coding
FCRLA	0.225412	65.7658	protein_coding
FDX1	7.04117	21.6097	protein_coding
FEM1C	2.48879	10.8361	protein_coding
FER1L6	0.0907293	1.91174	protein_coding
FERMT2	0.287061	6.36385	protein_coding
FGD3	0.677035	5.54931	protein_coding
FGFBP2	0.0216944	1.37002	protein_coding
FGL1	0.0692355	1.61245	protein_coding
FGR	0.0486223	53.8953	protein_coding
FH	125.647	270.793	protein_coding
FIG4	8.16183	33.8283	protein_coding
FMO2	0	1.02545	protein_coding
FMR1-AS1	0	0.316848	processed_transcript
FNDC3B	6.56467	27.6879	protein_coding
FNIP2	6.33736	14.8202	protein_coding
FOS	2.20841	21.1781	protein_coding
FOSL2	0.349805	23.5829	protein_coding
FOXG1	5.08426	21.1232	protein_coding
FPR2	0.0241877	13.92	protein_coding
FRMD6	0.343167	1.8184	protein_coding
FRY	0.0838065	3.20277	protein_coding
FXYD2	0.072907	0.763441	protein_coding
FYB	1.08313	12.7953	protein_coding
GABRA2	0.176219	2.84738	protein_coding
GACAT1	0	0.5002	lincRNA
GAL3ST1	3.19339	23.721	protein_coding
GALNT3	0.0441336	2.31061	protein_coding
GAN	1.09187	3.72744	protein_coding
GBP2	1.82419	28.9234	protein_coding
GCC2	12.9382	30.2457	protein_coding
GCH1	4.68269	19.5619	protein_coding
GGT2	0	0.462723	protein_coding
GK	5.4968	29.8521	protein_coding
GLIPR1	0.531685	57.0222	protein_coding
GLRX2	35.2966	185.939	protein_coding
GLYATL3	0	0.276292	protein_coding
GNB4	11.2101	30.4248	protein_coding
GNL2	70.5666	175.855	protein_coding
GNLY	0.0310775	0.558005	protein_coding
GNS	26.1929	55.2147	protein_coding
GOLGA1	12.5025	31.2245	protein_coding
GP9	0	0.76555	protein_coding
GPD2	11.6578	30.4585	protein_coding
GPNMB	1.53581	32.2409	protein_coding
GPR1	0	1.13287	protein_coding
GPR110	0.0425998	0.355131	protein_coding
GPR111	0.0244722	5.37542	protein_coding
GPR113	0.0867322	5.53074	protein_coding
GPR56	0.342347	0.816231	protein_coding
GPR84	0.213434	76.5915	protein_coding
GPR97	0.439164	54.2647	protein_coding
GRAMD1C	0.108044	0.718273	protein_coding
GRHL1	2.54611	17.5541	protein_coding
GRIN3A	0.0166482	3.45783	protein_coding
GRM1	0.0282464	1.36883	protein_coding
GS1-204I12.4	0	0.310184	lincRNA
GSAP	0.0890346	1.55894	protein_coding
GSG1	0	0.328365	protein_coding
GSTA1	0.117839	5.35982	protein_coding
GSTA3	0	0.878743	protein_coding
GXYLT1	3.91802	28.2343	protein_coding
GYG1	16.3122	122.51	protein_coding
H6PD	5.84983	18.8288	protein_coding
HAL	0.143505	18.225	protein_coding
HAND1	0	1.47111	protein_coding
HCG11	10.9691	25.8167	lincRNA
HDAC9	0.26698	5.1211	protein_coding
HEATR5B	10.4895	47.6628	protein_coding
HEPHL1	0.063608	3.83821	protein_coding
HERC4	25.1189	54.8244	protein_coding
HES2	0.0369884	1.04188	protein_coding
HFE	0.997266	12.457	protein_coding
HHAT	0.0469575	0.430536	protein_coding
HIF3A	0.0467638	1.59595	protein_coding
HK2	4.12685	16.7484	protein_coding
HMCN1	0.732064	5.92525	protein_coding
HMGB1P46	0	0.994866	pseudogene
HMGN5	15.5015	92.1896	protein_coding
HMSD	0.161515	1.85418	protein_coding
HORMAD1	0	0.820684	protein_coding
HOXA13	0	0.444722	protein_coding
HP	0.192907	208.634	protein_coding
HPGD	1.47956	77.421	protein_coding
HPS4	15.157	53.9872	protein_coding
HRASLS5	0.0599761	8.28048	protein_coding
HSD17B2	0.0198527	9.50844	protein_coding
HTR2A	0	1.3875	protein_coding
HYDIN	0.159806	0.549731	protein_coding
IDO1	0.0250861	1.83035	protein_coding
IFNL1	0	2.11541	protein_coding
IFRD1	35.4984	99.3551	protein_coding
IL13RA1	10.8715	46.7946	protein_coding
IL18R1	2.31173	39.723	protein_coding
IL18RAP	5.27554	30.2703	protein_coding
IL1RAP	0.365359	8.48802	protein_coding
IL1RN	0.0312553	14.325	protein_coding
IL22	0	0.653504	protein_coding
IL31RA	0	0.485649	protein_coding
IL4R	1.26355	16.9174	protein_coding
IL6	0.393772	6.23793	protein_coding
IL6R	0.216996	10.7799	protein_coding
IL8	0.297978	27.827	protein_coding
INPP4B	0.0328499	0.674827	protein_coding
IPCEF1	0.1012	2.51801	protein_coding
IQCA1	0.00901582	0.41485	protein_coding
IQCJ	0.0364249	0.871841	protein_coding
IRG1	0	0.302108	protein_coding
ITGA10	0.139013	3.85718	protein_coding
ITGA8	0.034285	10.0775	protein_coding
ITGAL	0.48494	2.25987	protein_coding
ITGAV	12.1019	41.3915	protein_coding
ITGAX	0.208855	2.81645	protein_coding
ITGB2	1.38825	39.8862	protein_coding
ITK	0.00414778	0.289749	protein_coding
KANK4	0	0.575492	protein_coding
KB-1448A5.1	0	1.51522	lincRNA
KB-1507C5.4	0	0.492855	lincRNA
KCNK18	0	0.279484	protein_coding
KHDC1	11.6518	63.3531	protein_coding
KIAA0408	0.0819375	1.09056	protein_coding
KIAA0430	12.7888	36.0013	protein_coding
KIAA1009	4.6165	21.6601	protein_coding
KIAA1549L	0.00560109	0.821351	protein_coding
KIAA1715	15.5302	82.0455	protein_coding
KIDINS220	23.3018	51.1828	protein_coding
KIF1B	10.3664	23.2618	protein_coding
KIF27	0.395548	2.43716	protein_coding
KITLG	0.12839	2.74232	protein_coding
KLF5	0.708517	28.858	protein_coding
KLHL15	6.25668	23.4099	protein_coding
KMO	0.12064	1.82222	protein_coding
KRT17P1	0	0.274188	pseudogene
KRT18P37	0	0.714783	pseudogene
KRT24	0	0.722812	protein_coding
KRT31	0	2.46719	protein_coding
KRT33B	0	0.432424	protein_coding
KRTAP19-3	0	1.46147	protein_coding
LACTBL1	0	0.351109	protein_coding
LAIR2	0	1.60095	protein_coding
LAMA1	0.0423557	1.81419	protein_coding
LAMA2	0.214185	5.71513	protein_coding
LAMP2	47.7891	131.97	protein_coding
LAPTM4A	66.7788	150.179	protein_coding
LARP4B	18.2393	42.4296	protein_coding
LCN2	3.94297	264.055	protein_coding
LCOR	4.05764	15.3978	protein_coding
LEKR1	0.689434	8.46597	protein_coding
LGALS14	0	0.837987	protein_coding
LHX9	0.0390221	1.76706	protein_coding
LIMS1	33.0096	75.8844	protein_coding
LIN28B	12.8373	42.5647	protein_coding
LINC00202-2	1.29643	5.54749	lincRNA
LINC00240	1.22462	16.9869	lincRNA
LINC00359	0	19.7414	lincRNA
LINC00478	0.0881948	1.02611	lincRNA
LINC01146	0	0.380344	lincRNA
LITAF	11.3875	61.8775	protein_coding
LMOD3	0.0238257	20.0351	protein_coding
LONRF2	1.34265	6.09686	protein_coding
LPGAT1	8.91799	20.4246	protein_coding
LPO	0.097982	7.86723	protein_coding
LRMP	7.63423	31.704	protein_coding
LRP2	0.19405	20.5945	protein_coding
LRRC37A3	0.888253	13.1755	protein_coding
LRRC3C	0	0.432799	protein_coding
LYZ	45.4579	1781.37	protein_coding
MAOB	0.0260945	2.4345	protein_coding
MAP2K6	0.0299701	30.7199	protein_coding
MAP3K2	2.62666	9.07942	protein_coding
MAP3K7	24.8999	62.9947	protein_coding
MAP3K7CL	0.150214	4.11173	protein_coding
MAP3K8	9.98883	40.5002	protein_coding
MAP7D3	5.52754	19.8426	protein_coding
MAPK13	0.366304	8.13903	protein_coding
MAPK14	31.2954	100.896	protein_coding
MARC2	0.0855175	15.1179	protein_coding
MARCH10	0	5.40771	protein_coding
MAST2	17.8779	65.902	protein_coding
MAT1A	0.292303	5.48258	protein_coding
MBP	0.0159951	0.338062	protein_coding
MCF2	0.0567644	0.59494	protein_coding
MCF2L	0.0936371	0.386775	protein_coding
MCL1	77.4337	158.463	protein_coding
MCTP1	0.0965002	3.12128	protein_coding
MCU	18.6553	47.7555	protein_coding
ME3	0.0699492	0.52585	protein_coding
MED8	43.0817	145.698	protein_coding
MEF2C	14.7948	72.4658	protein_coding
MEF2C-AS1	2.7109	14.007	antisense
MEFV	0.0337493	0.394889	protein_coding
MEIS1	2.22836	8.66583	protein_coding
MEIS2	14.4384	36.2835	protein_coding
METTL9	75.9445	279.595	protein_coding
MFI2	12.8332	36.9849	protein_coding
MICU3	0.401208	2.88259	protein_coding
MIR3714	0.208686	5.80901	miRNA
MIR4523	8.76149	18.0881	miRNA
MIR4651	53.8349	121.94	miRNA
MIR4785	0.0949563	3.67178	miRNA
MIR5006	7.73475	36.5421	miRNA
MKRNP2	0	0.839017	pseudogene
MLKL	1.33597	19.7647	protein_coding
MMP27	0	1.712	protein_coding
MMP7	0	0.582453	protein_coding
MNDA	0.200947	210.252	protein_coding
MPP4	0.0384162	1.07818	protein_coding
MPZL2	0.0390953	1.22443	protein_coding
MS4A6A	0.186498	0.816387	protein_coding
MSRA	4.07554	21.9067	protein_coding
MSRB3	0.0715862	0.719538	protein_coding
MTRR	20.6841	73.9966	protein_coding
MTTP	0.178101	3.64366	protein_coding
MTUS1	0.0719621	2.75554	protein_coding
MTUS2	0.0216284	2.34182	protein_coding
MUC13	0	0.768709	protein_coding
MUT	16.8242	55.1167	protein_coding
MYBL1	0.458103	25.558	protein_coding
MYBPC1	0.104495	1.19991	protein_coding
MYH15	0.0243942	1.50459	protein_coding
MYLK4	0.254846	2.00173	protein_coding
MYLPF	0	1.21119	protein_coding
MYO1F	11.0046	27.6841	protein_coding
MYO5A	0.554556	4.66396	protein_coding
MYO7B	0.0559333	4.24124	protein_coding
MYOM1	0.51751	42.8848	protein_coding
MYPN	0.0147116	0.866689	protein_coding
N4BP1	10.2618	26.8063	protein_coding
NAALAD2	0.312662	14.1598	protein_coding
NAF1	14.8054	59.3694	protein_coding
NAMPT	37.0946	338.54	protein_coding
NAV2	0.513805	7.2448	protein_coding
NCF1B	0	1.30177	pseudogene
NCF2	0.830158	21.0669	protein_coding
NCOA4	193.027	466.605	protein_coding
NDUFB11P1	0	1.96258	pseudogene
NEB	1.96615	44.1267	protein_coding
NECAP1	13.8794	36.2666	protein_coding
NEDD9	0.045528	0.355456	protein_coding
NEK3	2.11181	15.1261	protein_coding
NFE4	19.112	90.2316	antisense
NFIL3	7.46219	81.5158	protein_coding
NFKBIZ	5.97514	19.1386	protein_coding
NID2	0.0463172	0.477337	protein_coding
NLRC4	0.227482	24.9828	protein_coding
NLRC5	0.221713	31.292	protein_coding
NOL4	0	0.276391	protein_coding
NOMO2	4.47642	14.9349	protein_coding
NOMO3	1.86784	10.5927	protein_coding
NOP10	227.318	596.525	protein_coding
NOTCH2	2.23743	8.01484	protein_coding
NPC1	14.9248	43.6621	protein_coding
NPNT	0.0132321	0.365765	protein_coding
NPSR1-AS1	0	0.577864	processed_transcript
NR3C1	6.56232	22.6678	protein_coding
NR4A2	1.3785	11.17	protein_coding
NRBF2	19.2672	73.5027	protein_coding
NRCAM	0.885575	30.1345	protein_coding
NRXN3	0.0157524	0.539723	protein_coding
NUFIP2	14.5193	30.1903	protein_coding
NUMB	31.3573	65.5039	protein_coding
NUPR1L	0	0.712724	protein_coding
OASL	0	3.53555	protein_coding
OFCC1	0.0895509	0.378472	protein_coding
OLAH	0.10783	12.7979	protein_coding
OLR1	0	40.3394	protein_coding
OR2A1-AS1	0	0.363465	antisense
OR52E2	0	0.697243	protein_coding
OR6B2	0	1.21397	protein_coding
OR7E19P	0	0.464142	pseudogene
OR8D2	0	0.362406	protein_coding
ORM1	0.177882	891.132	protein_coding
ORM2	0	128.466	protein_coding
ORMDL1	40.9798	120.549	protein_coding
OSBPL1A	0.0369682	1.50329	protein_coding
OSBPL6	13.7226	32.6811	protein_coding
OSCP1	0.173339	1.11642	protein_coding
OSGIN2	13.2989	36.8571	protein_coding
OSR2	3.71376	47.0428	protein_coding
P2RY1	5.00721	21.95	protein_coding
PACRG	0.0200048	11.2622	protein_coding
PALLD	0.0516367	0.560133	protein_coding
PAPL	0	0.301325	protein_coding
PAPSS1	39.0473	99.1312	protein_coding
PAXBP1	31.3217	238.823	protein_coding
PCDHA1	0.0878049	0.985606	protein_coding
PCDP1	0.154896	3.56482	protein_coding
PCGF6	10.7171	34.8984	protein_coding
PCNX	1.60892	6.333	protein_coding
PCNXL2	0.079666	0.832035	protein_coding
PDE4D	0.0147506	0.363332	protein_coding
PDLIM1P4	0	13.2904	pseudogene
PDLIM5	30.8451	148.715	protein_coding
PDP1	1.00321	5.84609	protein_coding
PEX3	15.11	117.866	protein_coding
PF4V1	0	0.870975	protein_coding
PGM3	23.5834	57.8727	protein_coding
PHLDA1	0.446021	9.15321	protein_coding
PHLDB2	0.0236233	0.379445	protein_coding
PI3	0	8.39531	protein_coding
PIH1D2	1.86882	32.9326	protein_coding
PKM	179.376	393.666	protein_coding
PKNOX2	0.0146499	0.396276	protein_coding
PKP2	4.68582	23.2545	protein_coding
PLAUR	13.8967	74.9363	protein_coding
PLBD1	15.1012	81.6327	protein_coding
PLCL1	0	0.808268	protein_coding
PLEK	0.12289	13.2647	protein_coding
PLEKHG1	0.0155632	0.517112	protein_coding
PLIN2	26.6858	164.145	protein_coding
PLIN3	44.4168	103.322	protein_coding
PNRC1	5.65246	50.7951	protein_coding
POLA1	13.397	56.0001	protein_coding
PPARG	0.0419812	3.05896	protein_coding
PPIL6	0.482539	11.7783	protein_coding
PPP1R17	0	1.88869	protein_coding
PPP1R2	18.2808	49.0242	protein_coding
PRDM7	0.0364766	0.342062	protein_coding
PRG2	122.122	378.811	protein_coding
PRKG2	0.347518	2.79099	protein_coding
PRLR	0	1.16444	protein_coding
PRMT5	114.015	254.068	protein_coding
PRNP	13.8171	44.5773	protein_coding
PRRT4	0.0600306	4.84092	protein_coding
PRSS35	0	1.18479	protein_coding
PRUNE2	0.0326775	0.311117	protein_coding
PTGER3	7.82117	24.4183	protein_coding
PTP4A1	19.388	53.6176	protein_coding
PTPN22	0.587102	35.6842	protein_coding
PTPN3	0.0138426	2.89401	protein_coding
PTPRE	0.0638413	5.07123	protein_coding
PYGL	11.9564	33.0101	protein_coding
QPCT	0.0869347	1.35415	protein_coding
QSOX1	30.5356	115.132	protein_coding
R3HDM1	19.0194	44.0475	protein_coding
RAB27B	0.615376	5.15645	protein_coding
RAB7L1	9.82717	39.8056	protein_coding
RAP2C	16.9125	88.5602	protein_coding
RAPH1	0.233328	5.173	protein_coding
RASGRP1	0.589699	4.38666	protein_coding
RASSF8	0.1463	6.49054	protein_coding
RASSF8-AS1	0.158566	2.02868	antisense
RBP7	0	1.01444	protein_coding
RELB	0.437186	6.77799	protein_coding
RETN	0	0.425386	protein_coding
RFPL4AL1	0	1.55139	protein_coding
RGL1	0.0302943	0.83379	protein_coding
RGS2	3.50095	30.7205	protein_coding
RIMS1	0.0326033	0.804897	protein_coding
RIN2	0	1.45327	protein_coding
RNA5SP333	0	3.38105	rRNA
RNASE2	0	12.5139	protein_coding
RNF135	0.0547286	0.915291	protein_coding
RNF149	14.82	44.5481	protein_coding
RNF182	9.99962	35.2716	protein_coding
RNF20	12.3775	37.6641	protein_coding
ROPN1L	0.912452	33.588	protein_coding
RORA	0.0708385	2.34371	protein_coding
RP1-152L7.5	7.54041	58.9987	pseudogene
RP1-193H18.2	0	3.74062	lincRNA
RP1-300I2.2	0	0.648701	pseudogene
RP11-1109M24.11	0	0.564692	pseudogene
RP11-115N4.1	0	1.21779	lincRNA
RP11-119D18.1	0	0.369231	lincRNA
RP11-125O18.1	0	0.385757	lincRNA
RP11-125P18.1	0	0.519576	lincRNA
RP11-1267H10.2	0	0.722545	pseudogene
RP11-12A2.1	0	0.896115	pseudogene
RP11-12M9.4	0	0.572854	pseudogene
RP11-136O12.2	0	3.3107	lincRNA
RP11-141M1.3	0	0.609378	lincRNA
RP11-156L14.1	0	2.73592	antisense
RP11-15H20.5	3.48692	19.9724	pseudogene
RP11-163N6.2	0.192088	1.83977	lincRNA
RP11-1C1.7	0	2.88109	antisense
RP11-203B9.4	0.339891	6.91893	antisense
RP11-252C15.1	0	0.658829	lincRNA
RP11-253D19.1	0	0.892743	lincRNA
RP11-260O18.1	0	0.404122	lincRNA
RP11-277L2.4	0.249588	29.8407	lincRNA
RP11-293I14.2	18.0996	113.491	protein_coding
RP11-2H8.3	0	1.21006	pseudogene
RP11-307C19.2	0	1.52924	lincRNA
RP11-32B5.1	0.482209	9.43789	pseudogene
RP11-32B5.7	0.0833437	3.03982	lincRNA
RP11-333O1.1	0	0.559055	lincRNA
RP11-338E21.1	0	9.89272	antisense
RP11-355I22.7	0	0.360488	sense_overlapping
RP11-359E3.4	0.884009	8.53572	antisense
RP11-363N22.2	0	1.11326	antisense
RP11-365F18.1	0	6.46578	pseudogene
RP11-397G17.1	0	1.9633	lincRNA
RP11-421L10.1	0	2.42045	lincRNA
RP11-425A23.1	0	0.560339	antisense
RP11-434D11.4	0	0.537041	lincRNA
RP11-446H18.5	0	0.664216	lincRNA
RP11-463D19.2	40.7365	129.917	protein_coding
RP11-463J10.4	0	2.08709	antisense
RP11-483E7.1	0	3.10299	lincRNA
RP11-502H18.2	0	1.89604	lincRNA
RP11-524D16__A.3	0	0.425427	antisense
RP11-529H2.1	0	3.51521	lincRNA
RP11-555M1.3	0	4.60525	antisense
RP11-567L7.6	0	6.17779	lincRNA
RP11-575L7.2	0	0.351056	antisense
RP11-576N17.3	0	0.565826	pseudogene
RP11-588G21.2	0	2.00312	antisense
RP11-61L19.2	0.731793	49.271	lincRNA
RP11-622A1.2	0	0.864152	lincRNA
RP11-646E20.6	0.183185	2.11937	pseudogene
RP11-693N9.2	0	5.03073	pseudogene
RP11-696N14.1	2.2035	47.1744	antisense
RP11-712B9.2	1.29024	33.817	antisense
RP11-734K21.3	0	6.49424	lincRNA
RP11-73O6.3	0.109939	4.59103	antisense
RP11-744K17.9	0.135638	6.36004	lincRNA
RP11-749H17.1	0.00850993	0.519844	sense_intronic
RP11-769O8.3	27.2537	68.9174	sense_intronic
RP11-791M20.1	0	0.362996	lincRNA
RP11-800A3.4	0	0.416574	sense_overlapping
RP11-813N20.3	0	0.269471	pseudogene
RP11-818F20.4	0	1.68283	lincRNA
RP11-81H14.2	0.322001	13.6805	lincRNA
RP11-838N2.4	0	2.0404	lincRNA
RP11-838N2.5	0	0.848773	lincRNA
RP11-866E20.3	0	0.36476	lincRNA
RP11-893F2.9	0	0.560471	antisense
RP11-91I20.3	0	0.293636	lincRNA
RP13-565O16.2	0	0.928807	pseudogene
RP13-7D7.1	0	1.27117	pseudogene
RP13-81N3.2	0	0.405346	lincRNA
RP2	4.11456	17.7451	protein_coding
RP3-399L15.3	0.273148	58.383	antisense
RP3-449M8.6	0	1.3031	lincRNA
RP4-576H24.2	0	1.95788	pseudogene
RP4-680D5.9	0	5.40362	lincRNA
RP4-747G18.5	0	0.477609	pseudogene
RP4-799D16.1	0	1.19841	lincRNA
RP5-1182A14.5	0	4.56341	lincRNA
RP5-871G17.5	0	0.347853	pseudogene
RP5-894D12.3	0	0.434824	lincRNA
RPGRIP1	0.322138	8.4945	protein_coding
RPH3A	0.0412815	1.36292	protein_coding
RPS24P13	0	2.57239	pseudogene
RPS6KA3	16.4424	43.2611	protein_coding
RSU1	33.6644	110.475	protein_coding
RTN3	165.843	366.553	protein_coding
RUFY3	8.85052	26.0783	protein_coding
S100A11	160.846	1085.08	protein_coding
S100A8	0.550652	3730.94	protein_coding
S100P	0.935863	134.514	protein_coding
S1PR1	0.371518	16.1504	protein_coding
SAGE1	22.3391	57.3403	protein_coding
SAT1	62.9943	512.342	protein_coding
SATB1	22.4352	45.5039	protein_coding
SC5D	17.2469	72.9165	protein_coding
SCAF11	34.9383	84.2347	protein_coding
SCEL	0	0.503507	protein_coding
SCG2	0.434789	2.45475	protein_coding
SCN7A	0.0664008	3.0342	protein_coding
SCNN1A	0.0891685	0.658034	protein_coding
SCUBE2	0.073439	1.02833	protein_coding
SDC4	7.66946	23.7476	protein_coding
SDCBP	131.181	371.169	protein_coding
SEC61G	297.63	708.192	protein_coding
SELP	0	1.31785	protein_coding
SERAC1	4.89132	39.6919	protein_coding
SERINC1	48.0731	125.909	protein_coding
SERPINB10	0.0488316	26.1179	protein_coding
SERPINB12	0	1.39829	protein_coding
SERPINB13	0	0.285443	protein_coding
SERPINB9	23.2228	81.2056	protein_coding
SERPINE2	0.133507	3.42323	protein_coding
SERPINI1	14.9217	286.303	protein_coding
SERPINI2	0	0.547742	protein_coding
SESN1	14.7048	75.3979	protein_coding
SETD7	0.746866	6.59175	protein_coding
SH3BP5	17.9874	103.67	protein_coding
SHROOM3	0.0102346	2.03118	protein_coding
SIK1	0.635408	13.5063	protein_coding
SIKE1	20.6437	92.3299	protein_coding
SIRT1	15.5177	49.7696	protein_coding
SKAP1	0.237053	9.29004	protein_coding
SLA	0.0118269	0.296961	protein_coding
SLAMF1	0.0376056	0.714629	protein_coding
SLC10A6	0	0.599065	protein_coding
SLC12A2	4.46703	25.7255	protein_coding
SLC12A6	6.73039	22.6716	protein_coding
SLC16A1	77.7789	151.119	protein_coding
SLC16A4	0.562465	8.18031	protein_coding
SLC1A3	0.0353182	2.65175	protein_coding
SLC22A15	0.422039	13.5374	protein_coding
SLC22A16	0	1.04744	protein_coding
SLC25A24	20.1067	54.3993	protein_coding
SLC25A27	0.0529413	2.15194	protein_coding
SLC26A2	2.99956	13.3029	protein_coding
SLC26A3	0.0779076	232.015	protein_coding
SLC26A4	0.20806	5.04208	protein_coding
SLC26A8	0.0528734	2.8523	protein_coding
SLC35D1	8.60138	21.4268	protein_coding
SLC38A1	31.8615	63.4709	protein_coding
SLC39A6	10.2249	26.7833	protein_coding
SLC41A2	0.325142	1.63964	protein_coding
SLC45A2	0.0734618	0.89151	protein_coding
SLC51A	0.151452	7.82267	protein_coding
SLC7A11	8.88285	26.2064	protein_coding
SLC7A7	0.53099	16.134	protein_coding
SLU7	21.0502	46.3201	protein_coding
SMAD1	0.0729169	0.627607	protein_coding
SMARCA1	3.63442	15.4329	protein_coding
SMG1	19.0355	65.2846	protein_coding
SNX18	3.80985	12.9559	protein_coding
SOAT1	21.5307	95.6588	protein_coding
SOD1	516.871	1413.23	protein_coding
SOD2	50.258	542.517	protein_coding
SPATS2L	7.31959	41.4715	protein_coding
SPPL2A	22.9014	64.2552	protein_coding
SPTAN1	9.21503	66.3188	protein_coding
SPTBN1	16.4342	41.0449	protein_coding
SPTSSA	13.6449	40.1738	protein_coding
SRFBP1	5.74201	22.6942	protein_coding
SRGN	123.7	635.943	protein_coding
SRP72P2	0.106258	2.58473	pseudogene
ST18	0.0322936	0.638298	protein_coding
STARD13	0.143175	2.66255	protein_coding
STK39	5.93548	25.8283	protein_coding
STOM	24.1778	176.099	protein_coding
STX11	0.294127	61.0792	protein_coding
STXBP5-AS1	1.50646	14.012	antisense
SULF1	0.0106043	1.92039	protein_coding
SYNE1	0.0692586	19.0087	protein_coding
SYNE2	0.211404	11.3479	protein_coding
SYT11	0.259189	4.50996	protein_coding
SYTL3	0.685863	7.47496	protein_coding
TAB3	10.9869	26.5519	protein_coding
TADA2A	17.2132	44.7517	protein_coding
TANK	33.5641	78.6344	protein_coding
TAPT1	15.8056	72.8173	protein_coding
TAS2R40	0	0.939701	protein_coding
TCN1	0.794904	47.7326	protein_coding
TCP11L2	4.06727	16.2998	protein_coding
TDRD7	7.80809	22.5928	protein_coding
TDRD9	0.0288037	24.2783	protein_coding
TEKT3	0.0909918	1.3342	protein_coding
TENM1	5.85202	56.508	protein_coding
TEX15	3.01348	7.67732	protein_coding
TFEC	0.0180861	0.501451	protein_coding
TG	0.0279776	0.570077	protein_coding
TGFBR3	11.9304	29.462	protein_coding
TGIF1	13.0958	47.4125	protein_coding
TIMM23	117.253	346.025	protein_coding
TIPRL	51.7273	112.67	protein_coding
TKT	142.978	306.224	protein_coding
TLN2	0.396719	4.3793	protein_coding
TM2D2	19.4432	65.2318	protein_coding
TMCC3	0.0155507	1.09045	protein_coding
TMEM106A	0.0522509	0.381106	protein_coding
TMEM130	0	0.609637	protein_coding
TMEM184C	9.82788	37.2039	protein_coding
TMEM194A	27.4502	55.4648	protein_coding
TMEM52B	0.0664907	1.74883	protein_coding
TMEM67	1.88493	20.0986	protein_coding
TMPRSS11D	0.0830629	2.8248	protein_coding
TMSB4X	1073.85	3880.7	protein_coding
TMX4	7.48001	28.0885	protein_coding
TNFAIP3	2.04565	18.6564	protein_coding
TNFAIP8	19.5894	76.6669	protein_coding
TNFRSF10B	10.8764	38.369	protein_coding
TNFRSF9	0.096907	5.62935	protein_coding
TNFSF10	0.586126	6.82414	protein_coding
TNPO1	33.9907	100.428	protein_coding
TP53I11	0.409994	5.88835	protein_coding
TPH2	0.201902	5.62144	protein_coding
TPM4	41.3446	175.004	protein_coding
TRAF3	6.38011	15.5912	protein_coding
TRIB1	1.68426	105.753	protein_coding
TRIB2	20.9134	74.0627	protein_coding
TRIM36	0.12089	1.29092	protein_coding
TRIM67	0.200571	19.4032	protein_coding
TRIM9	0.0641693	0.877187	protein_coding
TSPAN8	0.561755	89.6301	protein_coding
TSPYL1	29.8005	63.734	protein_coding
TTC27	18.0151	56.1504	protein_coding
TTC39C	0.179028	3.4098	protein_coding
UAP1	74.5865	287.786	protein_coding
UBAP1L	0.18362	1.20248	protein_coding
UBE2D1	9.40632	40.9838	protein_coding
UBN2	6.27659	13.7783	protein_coding
UBQLN2	12.3214	28.9996	protein_coding
UBXN2B	9.56861	24.0408	protein_coding
UGP2	44.2228	150.506	protein_coding
UGT2B4	0	1.12556	protein_coding
UPP1	0.913342	11.7319	protein_coding
USP33	36.5678	74.6757	protein_coding
USP38	8.98797	24.5288	protein_coding
VAMP1	8.32508	46.6777	protein_coding
VAMP3	35.3337	109.275	protein_coding
VCAN	0.0294379	0.520236	protein_coding
VCPIP1	3.2512	8.98835	protein_coding
VEPH1	0.433919	30.6588	protein_coding
VIM	278.257	2296.2	protein_coding
VNN1	0	26.2394	protein_coding
VNN2	0.710323	12.7084	protein_coding
VNN3	0	40.699	protein_coding
VPS4B	7.31655	19.5488	protein_coding
VPS8	17.3754	66.9095	protein_coding
VSNL1	0.110494	3.79946	protein_coding
VSTM1	0	0.300018	protein_coding
VWA5A	19.2921	78.2337	protein_coding
WDR19	8.60286	44.3144	protein_coding
WDR78	0.989991	6.25034	protein_coding
WLS	0.0335848	0.482109	protein_coding
XAGE2	0	0.783571	protein_coding
XPR1	28.9962	92.7977	protein_coding
YPEL5	34.8332	84.566	protein_coding
ZBTB21	3.77732	12.4819	protein_coding
ZBTB41	2.74441	8.88664	protein_coding
ZC3H12C	0.735112	5.65736	protein_coding
ZCCHC6	5.93133	26.5128	protein_coding
ZDBF2	0.121622	1.32014	protein_coding
ZFX	5.69799	21.5332	protein_coding
ZFYVE26	3.13085	9.12384	protein_coding
ZKSCAN8	18.8211	51.7104	protein_coding
ZNF391	5.65093	20.2742	protein_coding
ZNF589	12.6984	32.1062	protein_coding
ZNF680	5.53701	16.1339	protein_coding

## Sheet: significantly downregulated
Name	FPKM CTR	FPKM CEBPA	Biotype
ABCB6	73.5836	36.6761	protein_coding
AC005307.1	14.3313	2.17889	lincRNA
AC079395.1	100.639	15.9671	pseudogene
AC079466.1	184.322	79.9818	lincRNA
ACVRL1	3.77912	0.377204	protein_coding
ADAMTS14	20.7079	5.15191	protein_coding
ADAMTSL4	123.968	40.0039	protein_coding
AF127936.3	20.4847	1.59325	lincRNA
AGRN	39.0294	9.36449	protein_coding
AHNAK	21.5583	3.79562	protein_coding
ALAS2	148.964	20.947	protein_coding
AMHR2	45.8847	9.40285	protein_coding
ANK1	54.2386	21.28	protein_coding
ANO9	19.4763	3.28125	protein_coding
APOE	288.079	96.4321	protein_coding
AQP1	16.2809	5.31447	protein_coding
AQP10	16.5558	1.69722	protein_coding
AQP3	36.5075	9.38531	protein_coding
ARRB1	20.7375	5.9051	protein_coding
ASAP3	20.4117	6.28193	protein_coding
ASIC1	4.55975	0.539548	protein_coding
ASNS	219.233	35.3971	protein_coding
ASS1	3.98504	0.608346	protein_coding
ATP1B2	21.9853	2.98754	protein_coding
ATP2A3	49.9474	15.846	protein_coding
ATXN2L	102.17	45.7355	protein_coding
B4GALNT1	14.2789	3.29389	protein_coding
BCAM	18.6368	1.39077	protein_coding
BCL2L1	82.1573	26.74	protein_coding
BLVRB	640.528	163.149	protein_coding
BNIP3L	70.5912	26.513	protein_coding
BSG	534.085	264.667	protein_coding
CA8	32.119	10.6759	protein_coding
CACNB3	4.45024	1.07298	protein_coding
CALM3	237.935	83.1256	protein_coding
CAMKV	0.516833	0.0752877	protein_coding
CARS	71.4455	23.5624	protein_coding
CCDC173	11.6949	2.14557	protein_coding
CD79B	2.16953	0.116627	protein_coding
CDC42EP1	25.8136	5.08737	protein_coding
CDK18	0.511923	0.115267	protein_coding
CDK2	85.2276	37.3888	protein_coding
CDT1	55.22	20.5678	protein_coding
CELSR2	14.9155	5.14962	protein_coding
CIRBP	258.201	101.758	protein_coding
CKB	255.095	79.9581	protein_coding
CLDND2	140.881	59.1519	protein_coding
CLEC4M	0.486141	0.0273555	protein_coding
COL18A1	48.8182	9.8	protein_coding
COL6A1	11.3522	1.16553	protein_coding
COX6B2	7.18823	0.334105	protein_coding
CREB3L1	8.92395	1.43292	protein_coding
CTD-2545M3.6	82.5149	37.908	protein_coding
CXXC5	39.0379	12.3143	protein_coding
DDIT4	167.987	9.903	protein_coding
DDX26B	14.0097	4.52313	protein_coding
DECR2	195.223	72.8527	protein_coding
DPEP1	0.339901	0.0528962	protein_coding
ECM1	13.0575	2.54864	protein_coding
EFNA1	13.7467	2.6344	protein_coding
EIF4EBP1	114.549	39.6214	protein_coding
ELP6	89.396	35.7375	protein_coding
ENDOD1	17.5739	5.16643	protein_coding
ENHO	0.33504	0	protein_coding
EPOR	42.225	12.8619	protein_coding
EPRS	125.276	51.739	protein_coding
ERCC2	32.1454	11.9387	protein_coding
ERMAP	56.3118	13.3166	protein_coding
ESPL1	21.2273	8.76346	protein_coding
ESYT1	151.645	48.4245	protein_coding
FAIM2	1.09727	0.131536	protein_coding
FAM210B	106.132	41.3713	protein_coding
FAM46C	20.1251	4.01499	protein_coding
FAM65C	79.9944	13.1725	protein_coding
FAM83A	110.739	23.4689	protein_coding
FAXDC2	98.476	19.0194	protein_coding
FDXR	57.5111	13.5303	protein_coding
FGFR3	28.649	6.52655	protein_coding
FHOD1	29.1313	10.4989	protein_coding
FKBP10	2.38022	0.390168	protein_coding
FSCN1	138.838	51.8166	protein_coding
FUT1	15.5297	3.06829	protein_coding
GALNT16	16.6431	1.11477	protein_coding
GATA1	184.578	53.1081	protein_coding
GBGT1	59.878	24.2902	protein_coding
GCAT	43.9224	14.9421	protein_coding
GFI1B	63.6873	15.353	protein_coding
GPR162	13.209	2.15749	protein_coding
GSE1	45.7072	18.7665	protein_coding
GSTM3	31.1568	5.81064	protein_coding
GSTP1	1272.56	505.783	protein_coding
GYPA	322.566	50.458	protein_coding
GYPC	213.308	55.6348	protein_coding
GYPE	97.9137	17.7044	protein_coding
H3F3A	1079.49	473.859	protein_coding
HBG1	871.951	389.335	protein_coding
HDAC10	57.1523	22.9983	protein_coding
HEMGN	58.9688	22.9857	protein_coding
HEPACAM2	20.0283	1.86666	protein_coding
HID1	5.14523	0.909	protein_coding
HMBS	170.817	85.015	protein_coding
HOXB9	98.9636	38.981	protein_coding
HRC	7.74697	0.967026	protein_coding
IARS	118.248	57.7474	protein_coding
ICAM2	91.5022	12.6461	protein_coding
ID3	35.7328	10.9987	protein_coding
IDH2	64.9468	21.9276	protein_coding
IFI27	15.4428	2.35039	protein_coding
IKZF4	18.042	4.10138	protein_coding
IL17RC	16.4414	4.84052	protein_coding
INHBE	5.42461	0.929686	protein_coding
INPP5J	4.97855	0.610275	protein_coding
ISYNA1	179.518	60.5734	protein_coding
KCNAB2	11.5734	2.60367	protein_coding
KCNN1	3.61329	0.280474	protein_coding
KCNN4	29.9327	4.06972	protein_coding
KEL	127.818	58.381	protein_coding
KIAA1522	35.8872	8.45869	protein_coding
KIF5A	19.9501	7.15803	protein_coding
KLF1	159.955	42.343	protein_coding
KLHDC3	197.041	86.3997	protein_coding
KLHDC8B	50.2009	15.9124	protein_coding
KLK8	2.16328	0.185415	protein_coding
KLRC4	1.18311	0.0957485	protein_coding
LAMA5	23.5415	7.66719	protein_coding
LAMB2	22.5851	5.28803	protein_coding
LCN10	0.87869	0.0835137	protein_coding
LEFTY1	221.868	103.008	protein_coding
LGALS1	368.712	102.331	protein_coding
LGALS3BP	6.79076	0.751341	protein_coding
LOXL1-AS1	0.306577	0.0235854	antisense
LRRC4B	19.8091	2.44202	protein_coding
LTBP3	23.9963	8.59798	protein_coding
LTBP4	71.9971	25.0818	protein_coding
LYL1	103.374	27.812	protein_coding
MAN2A2	140.523	54.641	protein_coding
MAP1A	12.4115	1.89501	protein_coding
MAP1B	3.32065	1.10706	protein_coding
MARS	177.542	60.9658	protein_coding
MDK	288.696	121.843	protein_coding
METTL7A	33.4036	12.2039	protein_coding
MICAL2	20.6384	6.55922	protein_coding
MIR3917	770.411	318.803	miRNA
MPP1	160.74	76.0699	protein_coding
MPP2	0.951442	0.210736	protein_coding
MRAP2	19.6002	4.34546	protein_coding
MRC2	28.8753	8.72967	protein_coding
MTA2	102.482	46.4478	protein_coding
MTHFR	37.7708	16.2014	protein_coding
MTSS1L	17.5296	6.09254	protein_coding
MXRA8	76.7777	24.3333	protein_coding
MYADML2	146.904	59.489	protein_coding
MYBL2	74.3278	26.2263	protein_coding
MYL4	286.628	49.9804	protein_coding
MYO18A	28.2571	11.2622	protein_coding
NARF	268.859	87.6868	protein_coding
NBEAL2	59.1373	19.0078	protein_coding
NECAB3	38.2986	12.7633	protein_coding
NES	7.1332	1.0341	protein_coding
NLGN2	19.5559	6.10447	protein_coding
NPRL3	58.3986	20.782	protein_coding
NRXN2	0.411064	0.0629152	protein_coding
NSMF	53.5217	17.9228	protein_coding
NUCB1	119.866	50.319	protein_coding
NUCKS1	116.347	58.7885	protein_coding
NUP210	81.0523	33.5893	protein_coding
NXF3	3.01319	0.332964	protein_coding
OSBP2	32.1869	9.95905	protein_coding
PACSIN1	6.91414	1.0103	protein_coding
PALM3	7.34231	0.835685	protein_coding
PCYOX1L	14.8326	2.94316	protein_coding
PFKFB4	17.7979	4.86028	protein_coding
PHGDH	131.818	51.5135	protein_coding
PIEZO1	125.435	44.9283	protein_coding
PIM1	273.189	73.8279	protein_coding
PIM2	74.4243	31.3683	protein_coding
PLCB2	15.9148	2.95858	protein_coding
PLEKHB1	4.33229	0.542862	protein_coding
PLOD1	64.7806	29.8899	protein_coding
PLXNB2	17.7215	4.83552	protein_coding
PLXND1	14.972	4.31891	protein_coding
POLE	41.3643	19.7267	protein_coding
POLR2CP	0.534072	0	pseudogene
PPOX	204.894	34.2696	protein_coding
PPP1R15A	71.7657	31.8021	protein_coding
PRKAB1	89.1392	38.8898	protein_coding
PROS1	40.543	18.1351	protein_coding
PSRC1	38.6987	10.2293	protein_coding
PTGS1	51.765	5.34772	protein_coding
PTK7	21.6519	3.66467	protein_coding
PTPRF	11.1238	3.91681	protein_coding
PTPRS	22.5924	8.64925	protein_coding
PTRF	52.5939	19.6187	protein_coding
R3HDM4	113.003	45.5298	protein_coding
RAB1B	137.513	60.8012	protein_coding
RAP1GAP	32.613	7.58818	protein_coding
RBP5	34.3938	5.19703	protein_coding
REEP2	4.41132	0.772201	protein_coding
RHAG	437.033	127.33	protein_coding
RHD	55.2297	7.09759	protein_coding
RNF144A	14.2754	3.45365	protein_coding
RNF157	18.7378	6.61212	protein_coding
RP11-219G17.4	2.24531	0.187012	lincRNA
RP11-456O19.2	0.582898	0	lincRNA
RP11-782C8.2	0.473708	0.0295331	lincRNA
SAMD14	0.322781	0.0272292	protein_coding
SARS	216.823	78.4735	protein_coding
SCG3	11.5912	2.07952	protein_coding
SDC3	23.6124	7.02261	protein_coding
SELENBP1	78.02	21.6647	protein_coding
SERPINB6	185.866	89.6069	protein_coding
SERPINF1	78.7055	16.5733	protein_coding
SERPINH1	77.3736	30.5564	protein_coding
SIPA1	35.093	11.0821	protein_coding
SLC12A7	5.92442	0.824225	protein_coding
SLC1A5	221.258	65.1907	protein_coding
SLC25A39	162.724	69.7248	protein_coding
SLC29A1	196.796	66.8507	protein_coding
SLC2A1	69.9357	26.1761	protein_coding
SLC44A2	65.8412	24.5943	protein_coding
SLC4A2	98.1235	49.8823	protein_coding
SLC6A9	26.1736	2.60861	protein_coding
SLC7A5	51.1942	20.6899	protein_coding
SOGA1	5.3948	2.29025	protein_coding
SPTB	19.7007	6.04075	protein_coding
SREBF2	63.2465	31.1107	protein_coding
SSPO	3.60418	0.455267	processed_transcript
ST3GAL2	43.766	19.3103	protein_coding
ST3GAL5	10.009	1.6898	protein_coding
ST6GALNAC1	55.8017	10.4131	protein_coding
STMN3	57.5579	15.2114	protein_coding
TAL1	71.7447	25.4681	protein_coding
TESC	42.0706	6.89468	protein_coding
TEX19	7.18025	1.15943	protein_coding
TFR2	90.5365	17.6126	protein_coding
TGM2	39.9697	16.5219	protein_coding
TIE1	0.531199	0.101069	protein_coding
TK1	174.507	64.8342	protein_coding
TMC6	98.7118	30.5643	protein_coding
TMEM9	109.548	48.8765	protein_coding
TMIGD2	0.357578	0	protein_coding
TNNT1	189.168	43.3916	protein_coding
TPI1	598.405	272.097	protein_coding
TRIM29	0.368334	0	protein_coding
TSPAN32	32.4763	4.40359	protein_coding
TSTA3	74.4871	32.6999	protein_coding
TXNIP	222.842	91.1119	protein_coding
UBAC1	253.028	75.9382	protein_coding
UBE2T	113.162	43.9131	protein_coding
UCP2	116.554	32.4436	protein_coding
UNC13D	101.906	45.5595	protein_coding
UROD	684.294	180.111	protein_coding
UROS	92.9127	20.0931	protein_coding
VANGL2	13.3183	3.58557	protein_coding
WNK4	27.4967	5.94018	protein_coding
YARS	147.136	58.5351	protein_coding
YIF1B	262.885	110.336	protein_coding
ZMIZ1	14.5181	4.97633	protein_coding
ZMYM3	31.0251	13.374	protein_coding
ZSWIM5	2.72712	0.318693	protein_coding
