# Supplementary material for: C/EBPα-p30 protein induces expression of the oncogenic long non-coding RNA UCA1 in acute myeloid leukemia
Source: Oncotarget. 2015 May 25;6(21):18534–44. doi: 10.18632/oncotarget.4069 (PMC4621908; doi:10.18632/oncotarget.4069)
Supplement: Supplementary file 3 [file oncotarget-06-18534-s003.xlsx]

## Sheet: all
Table S2. RNAs with differential expression between CEBPA and P30 samples
Name	FPKM CEBPA	FPKM P30	Biotype
7SK	1.72279	1.05966	misc_RNA
7SK	1.0889	0.0192281	misc_RNA
7SK	2.53049	2.2411	misc_RNA
A1BG	18.0791	17.1158	protein_coding
A1BG-AS1	8.04686	2.61468	antisense
A2M	0.452684	0.0749059	protein_coding
AAAS	110.908	82.5562	protein_coding
AACS	9.96118	6.95873	protein_coding
AACSP1	0.439495	0.855325	pseudogene
AADAC	0.370182	0.0403488	protein_coding
AADACL2	10.77	0	protein_coding
AAED1	7.99521	8.65194	protein_coding
AAGAB	32.3853	35.2146	protein_coding
AAK1	9.97456	5.8067	protein_coding
AAMDC	20.96	39.8739	protein_coding
AAMP	49.6275	52.9594	protein_coding
AAR2	23.759	24.1726	protein_coding
AARS	69.3956	100.12	protein_coding
AARS2	13.0253	18.185	protein_coding
AARSD1	25.0434	40.8218	protein_coding
AASDH	8.84072	11.567	protein_coding
AASDHPPT	51.3822	45.412	protein_coding
AATF	63.8148	51.4054	protein_coding
AATK	0.314069	0.379436	protein_coding
ABAT	1.08408	0.303511	protein_coding
ABC7-42389800N19.1	4.69458	5.60448	pseudogene
ABCA1	0.424633	0.0342843	protein_coding
ABCA10	43.1623	1.87759	protein_coding
ABCA11P	9.3611	11.4679	pseudogene
ABCA13	0.682989	0.228037	protein_coding
ABCA17P	0.607972	1.0926	pseudogene
ABCA2	4.69371	11.6805	protein_coding
ABCA3	8.45947	12.0907	protein_coding
ABCA6	0.77381	0.693909	protein_coding
ABCA7	18.0964	30.0929	protein_coding
ABCA8	2.89319	7.4538	protein_coding
ABCA9	0.627233	0.0828328	protein_coding
ABCA9-AS1	0.260888	0.306328	antisense
ABCB1	2.03699	1.31769	protein_coding
ABCB10	34.4145	45.7994	protein_coding
ABCB10P1	2.95577	4.79362	pseudogene
ABCB10P3	0.3587	0.928525	pseudogene
ABCB10P4	1.01256	2.25074	pseudogene
ABCB11	3.55295	0.161792	protein_coding
ABCB4	0.866933	0.43968	protein_coding
ABCB5	0.516291	0.010447	protein_coding
ABCB6	36.6761	66.441	protein_coding
ABCB7	19.8652	19.6929	protein_coding
ABCB8	29.2676	44.514	protein_coding
ABCB9	2.48659	4.30422	protein_coding
ABCC1	16.1131	15.4283	protein_coding
ABCC10	11.574	18.3307	protein_coding
ABCC11	1.16348	0.163164	protein_coding
ABCC13	0.218183	0.443129	pseudogene
ABCC4	6.69915	19.0748	protein_coding
ABCC5	28.2071	37.8243	protein_coding
ABCC6	2.97429	0.315862	protein_coding
ABCC6P1	0.444467	0.0671645	pseudogene
ABCC9	2.7837	0.887888	protein_coding
ABCD1	6.34298	8.2901	protein_coding
ABCD2	1.09192	0.0607889	protein_coding
ABCD3	34.1764	15.2298	protein_coding
ABCD4	25.9882	21.9764	protein_coding
ABCE1	62.1292	59.7519	protein_coding
ABCF2	40.248	41.2632	protein_coding
ABCF3	25.0404	29.4562	protein_coding
ABHD1	0.0934121	0.49187	protein_coding
ABHD10	12.707	13.0459	protein_coding
ABHD11	10.1112	19.2413	protein_coding
ABHD12	13.8544	14.1473	protein_coding
ABHD13	4.94261	3.22344	protein_coding
ABHD14A	47.6075	84.5162	protein_coding
ABHD14B	48.0458	62.2453	protein_coding
ABHD15	4.51717	4.6901	protein_coding
ABHD16B	10.9337	7.06915	protein_coding
ABHD17A	33.8506	53.6054	protein_coding
ABHD17AP5	0.568324	0.054974	pseudogene
ABHD17B	12.2151	10.8006	protein_coding
ABHD2	11.8488	27.2954	protein_coding
ABHD3	44.09	36.2748	protein_coding
ABHD4	17.162	17.1744	protein_coding
ABHD5	128.772	45.17	protein_coding
ABHD6	5.1721	3.05692	protein_coding
ABHD8	8.87993	11.8195	protein_coding
ABI1	41.9996	39.2608	protein_coding
ABI2	26.5387	11.2221	protein_coding
ABI3BP	0.823783	0.0646415	protein_coding
ABL1	28.8104	54.2802	protein_coding
ABL2	7.94833	5.17232	protein_coding
ABLIM1	0.825929	0.195616	protein_coding
ABLIM3	0.663662	0.131913	protein_coding
ABO	10.6341	18.7518	protein_coding
ABR	4.32803	2.57734	protein_coding
ABRACL	31.6613	23.245	protein_coding
ABT1	29.7824	29.7901	protein_coding
ABTB1	5.68698	5.6848	protein_coding
ABTB2	1.77806	0.297991	protein_coding
AC000041.8	18.1611	34.0087	pseudogene
AC000068.10	1.02591	0.667837	antisense
AC000068.5	1.78103	1.53821	antisense
AC000068.9	1.5509	1.71816	antisense
AC000078.5	0.326652	0.0723864	pseudogene
AC000120.7	25.6728	27.4514	sense_overlapping
AC000403.1	0.669006	0.133543	miRNA
AC002059.10	0.640963	0.386197	sense_intronic
AC002066.1	0.51098	0.0641728	antisense
AC002066.1	0.810311	0.0447221	antisense
AC002116.7	0.747242	1.86783	antisense
AC002116.8	19.8904	31.0964	processed_transcript
AC002117.1	0.196643	0.301361	antisense
AC002310.12	2.17722	3.40124	antisense
AC002310.13	37.7283	57.4929	protein_coding
AC002310.7	0.165391	0.310942	antisense
AC002398.12	75.8185	83.0498	antisense
AC002454.1	0.444366	0.775947	antisense
AC002467.7	11.757	10.0388	antisense
AC002480.2	14.3945	0.598829	lincRNA
AC002480.3	2.36071	0.656836	antisense
AC002480.5	1.09617	0.165624	sense_overlapping
AC002539.1	6.69836	4.25409	antisense
AC002550.5	8.10581	15.591	antisense
AC002985.3	127.94	140.833	protein_coding
AC003001.1	10.0052	1.80703	miRNA
AC003002.4	12.5651	11.6128	protein_coding
AC003005.4	1.01658	1.0929	protein_coding
AC003006.7	8.57898	12.2904	protein_coding
AC003029.1	32.1142	28.5046	pseudogene
AC003051.1	0.321424	0.00395254	lincRNA
AC003090.1	0.539301	0.273216	lincRNA
AC003092.1	5.19679	0	lincRNA
AC003102.1	1.4928	1.73377	protein_coding
AC003104.1	2.96174	4.57837	sense_intronic
AC003665.1	0.444935	0.939575	antisense
AC004009.3	0.974856	0.364396	lincRNA
AC004019.18	4.04871	1.88993	lincRNA
AC004069.2	7.89637	1.31124	lincRNA
AC004076.9	0.704905	0.673661	protein_coding
AC004158.2	1.96721	3.29282	lincRNA
AC004257.3	2.50561	3.01792	lincRNA
AC004381.6	84.897	33.4801	protein_coding
AC004381.7	0.630897	0.545891	antisense
AC004383.3	0.632268	0.706595	pseudogene
AC004410.3	34.2311	49.0614	sense_intronic
AC004449.6	0.336926	0.251691	lincRNA
AC004463.6	11.9376	15.4169	antisense
AC004466.1	1.12026	1.85774	protein_coding
AC004471.10	0.515473	0.0646713	lincRNA
AC004471.9	0.275192	0.0751352	antisense
AC004538.3	1.10545	0.386663	processed_transcript
AC004540.5	1.24312	0.893521	lincRNA
AC004549.6	0.308078	0.272313	antisense
AC004771.1	2.21556	2.63717	pseudogene
AC004775.5	0.296763	0.142088	lincRNA
AC004791.2	0	0.449242	processed_transcript
AC004824.1	78.9669	96.8304	miRNA
AC004837.3	19.561	21.3645	pseudogene
AC004837.5	1.40213	0.556287	antisense
AC004840.9	2.32807	3.08952	lincRNA
AC004878.3	0.320999	0.0183537	pseudogene
AC004893.11	15.9271	14.7729	antisense
AC004917.1	20.6076	21.0686	pseudogene
AC004943.1	0.402866	0.498456	miRNA
AC004951.5	8.89389	11.327	pseudogene
AC004967.7	0.399643	0.283734	pseudogene
AC004980.7	6.82984	3.6047	pseudogene
AC004980.9	8.63316	5.57572	pseudogene
AC005003.1	1.00327	0.711027	protein_coding
AC005019.3	2.06773	0	lincRNA
AC005037.3	0.993836	0.56227	antisense
AC005041.17	3.95902	3.55881	antisense
AC005042.5	0.505938	0	lincRNA
AC005062.2	1.37974	2.38677	sense_overlapping
AC005076.5	5.22878	5.03909	antisense
AC005077.12	1.03114	0.170933	pseudogene
AC005077.14	4.27621	0.683868	pseudogene
AC005077.7	0.342867	0.100288	pseudogene
AC005077.8	0.307125	0.0537986	pseudogene
AC005082.1	50.1132	39.9612	protein_coding
AC005083.1	4.78475	3.8001	processed_transcript
AC005154.6	89.2455	95.5758	processed_transcript
AC005162.5	1.12604	0	antisense
AC005224.2	0.831825	0.339459	antisense
AC005256.1	1.38463	1.73078	lincRNA
AC005280.1	6.44383	7.0735	pseudogene
AC005281.2	0.910181	0.0934038	antisense
AC005306.3	3.00246	2.605	antisense
AC005307.1	2.17889	7.2001	lincRNA
AC005307.3	8.70469	17.6729	lincRNA
AC005329.7	3.67652	2.28284	antisense
AC005363.9	2438.38	3812.85	pseudogene
AC005534.8	0.626891	0.3428	antisense
AC005537.2	0.998395	1.51506	processed_transcript
AC005540.3	0.40894	0.122214	antisense
AC005562.1	0.948207	0.961092	processed_transcript
AC005592.2	0.759605	1.85597	antisense
AC005594.3	0.724903	0.721003	antisense
AC005606.1	19.2214	24.3526	protein_coding
AC005614.5	11.7302	13.3876	processed_transcript
AC005616.1	0.326589	0.466448	lincRNA
AC005618.1	90.9665	91.8299	pseudogene
AC005618.6	0.61193	0.77495	lincRNA
AC005682.5	7.95343	4.09395	processed_transcript
AC005682.7	5.73934	0.103166	pseudogene
AC005757.7	0.669265	0.259212	lincRNA
AC005758.1	6.01275	7.31875	pseudogene
AC005775.2	0.163229	0.372396	antisense
AC005779.2	12.5011	9.67813	protein_coding
AC005789.11	0.423734	0.584088	lincRNA
AC005884.1	2.60667	2.82952	pseudogene
AC005943.4	134.653	174.438	processed_transcript
AC005943.5	1.4795	1.29249	lincRNA
AC005954.3	14.2483	17.7594	sense_intronic
AC006011.4	29.5843	36.1256	pseudogene
AC006014.7	22.3662	25.402	pseudogene
AC006033.22	0.705999	0.457621	pseudogene
AC006035.1	1.33172	2.43352	pseudogene
AC006042.8	0.390867	0.233589	pseudogene
AC006116.17	0.866224	0.650773	antisense
AC006116.20	0.0699258	0.958608	protein_coding
AC006116.21	4.35699	4.31298	lincRNA
AC006116.22	0.322134	0.32931	pseudogene
AC006126.4	1.78017	6.08469	lincRNA
AC006129.4	0.714596	0.559598	lincRNA
AC006153.3	71.2556	29.675	pseudogene
AC006160.5	0.42433	0.143364	antisense
AC006262.5	0.59114	2.51191	lincRNA
AC006272.1	1.17156	0.144776	lincRNA
AC006277.2	0.44044	0.331839	antisense
AC006435.1	6.85194	6.1596	protein_coding
AC006460.2	1.15473	0.100447	antisense
AC006483.1	1575.95	1506	miRNA
AC006486.1	0.818532	0.530987	protein_coding
AC006486.9	62.6272	88.7803	protein_coding
AC006538.1	1.30913	4.09717	sense_intronic
AC006538.4	35.5337	134	protein_coding
AC006547.8	78.1031	126.596	antisense
AC006946.16	1.97534	1.28314	lincRNA
AC006967.1	2.53407	0.149077	protein_coding
AC006978.6	2.58217	5.14775	pseudogene
AC006994.3	9.4062	3.86909	miRNA
AC007009.1	4.78929	6.86039	antisense
AC007036.5	8.5338	10.4877	sense_overlapping
AC007038.7	3.14423	1.13166	antisense
AC007040.11	41.4178	57.2176	protein_coding
AC007091.1	0.324834	0	lincRNA
AC007131.1	0.774488	0.63602	lincRNA
AC007161.5	0.347437	0.0124925	lincRNA
AC007204.2	3.75234	4.21868	lincRNA
AC007216.1	85.2815	78.5189	miRNA
AC007228.8	0.189862	0.430432	pseudogene
AC007246.3	10.5546	13.381	antisense
AC007272.3	0.212525	0.445904	pseudogene
AC007277.3	0.428149	0.112409	antisense
AC007278.2	0.939029	0.187968	sense_intronic
AC007278.3	1.83255	0.300804	sense_intronic
AC007283.5	64.221	28.4805	lincRNA
AC007292.3	0.321874	0.155334	antisense
AC007292.6	0.345653	0.3759	antisense
AC007292.7	3.84837	7.60267	antisense
AC007347.1	41.7449	13.5083	pseudogene
AC007365.3	0.139673	0.44003	lincRNA
AC007382.1	1.33156	3.64239	protein_coding
AC007383.3	6.8737	5.53226	lincRNA
AC007386.3	0.531562	0.0276402	pseudogene
AC007391.2	0.443526	0.0438696	lincRNA
AC007401.1	24.4439	18.3464	pseudogene
AC007405.4	2.70905	0.789484	lincRNA
AC007405.6	7.17391	7.54615	lincRNA
AC007421.1	0.520892	0.205599	protein_coding
AC007551.3	0.382695	0.345765	lincRNA
AC007556.3	0.775657	0	antisense
AC007566.10	25.1921	28.5496	antisense
AC007690.1	0.277653	0.331834	pseudogene
AC007773.2	2.31632	0.670683	antisense
AC007773.3	12.8489	17.7745	protein_coding
AC007879.2	2.46453	0.167871	lincRNA
AC007879.5	3.40758	0.183041	antisense
AC007956.1	12.6009	12.3507	protein_coding
AC008069.1	1.62147	0.0673004	lincRNA
AC008074.4	0.334972	0.0647067	lincRNA
AC008132.14	1.3159	0.0404615	pseudogene
AC008440.10	21.3869	29.7593	lincRNA
AC008443.1	34.7099	34.8449	protein_coding
AC008592.7	0.0322751	0.680015	lincRNA
AC008592.8	0.512411	0.0436672	lincRNA
AC008738.1	5.88061	1.47197	pseudogene
AC008746.12	0.106533	0.375811	lincRNA
AC008752.1	0.807888	0.639851	miRNA
AC008865.1	24.2352	12.0249	pseudogene
AC008949.1	53.7242	42.5656	miRNA
AC008982.2	0.798487	0.388452	sense_intronic
AC009005.2	0.722645	2.47918	antisense
AC009052.12	102.017	108.623	processed_transcript
AC009061.1	0.434377	0.68383	pseudogene
AC009065.2	108.429	138.691	miRNA
AC009107.1	3.29895	2.81411	pseudogene
AC009120.3	0.94671	1.33854	pseudogene
AC009120.6	3.04464	3.309	antisense
AC009312.1	0.725702	0	antisense
AC009403.2	16.578	12.6852	protein_coding
AC009404.2	1.5565	1.55763	lincRNA
AC009469.1	0.299715	0.774694	pseudogene
AC009473.1	0.556158	0.231795	antisense
AC009495.2	2.13341	0	lincRNA
AC009501.4	0.563128	0.372834	antisense
AC009502.4	0.380527	0	lincRNA
AC009506.1	13.2184	8.11488	antisense
AC009506.2	18.4606	12.3101	pseudogene
AC009784.3	2.50345	4.14145	lincRNA
AC009948.5	6.57226	15.3681	antisense
AC009951.1	28.3356	15.4506	pseudogene
AC009961.3	5.56277	3.12318	lincRNA
AC010170.1	16.8925	3.60736	pseudogene
AC010203.1	4.74692	4.47718	miRNA
AC010226.4	0.140228	0.316491	antisense
AC010296.1	3.64276	0.795852	pseudogene
AC010335.1	10.7515	11.1499	pseudogene
AC010422.1	5.75795	6.89021	miRNA
AC010441.1	9.6404	14.6922	protein_coding
AC010524.2	0.212597	0.280897	antisense
AC010525.6	1.52623	0.601925	lincRNA
AC010525.7	1.83924	0.520361	lincRNA
AC010536.1	0.349716	0.639029	protein_coding
AC010547.9	8.80508	7.42807	protein_coding
AC010620.1	11.3562	19.7472	pseudogene
AC010642.1	64.4148	57.6365	protein_coding
AC010646.3	24.5623	35.8468	protein_coding
AC010733.5	1.33636	0.244844	pseudogene
AC010883.5	7.32062	1.08388	antisense
AC010894.3	1.31964	2.1147	lincRNA
AC011242.6	1.737	2.70705	pseudogene
AC011247.3	6.99891	0	antisense
AC011288.2	1.18707	0.0606161	lincRNA
AC011330.5	4.99531	2.7713	pseudogene
AC011500.1	80.6807	64.7862	protein_coding
AC011530.4	33.2561	40.458	protein_coding
AC011551.3	0.373333	0.476187	protein_coding
AC011737.2	1.73539	1.56823	pseudogene
AC011747.4	0.187338	0.524547	lincRNA
AC011747.6	0.417598	0	lincRNA
AC011747.7	5.15405	2.32143	antisense
AC011754.1	4.64038	0.397343	sense_overlapping
AC011816.1	0.298175	0.45049	pseudogene
AC011891.5	0.562118	0.263754	lincRNA
AC011933.1	104.718	115.107	pseudogene
AC012146.7	8.51348	10.1037	processed_transcript
AC012358.4	0.444455	0.423774	pseudogene
AC012358.8	0.497001	0.192349	antisense
AC012360.2	9.1862	9.97736	protein_coding
AC012379.1	112.141	101.989	pseudogene
AC012442.5	24.7355	34.013	3prime_overlapping_ncrna
AC012442.6	0.880235	0.384454	lincRNA
AC012467.1	9.21233	9.5746	miRNA
AC012487.2	1.93516	0.62043	antisense
AC012499.1	0.418236	0.161738	antisense
AC012531.23	0.345787	1.29686	lincRNA
AC012531.25	0.473608	0.620242	lincRNA
AC012615.1	33.7244	51.7142	pseudogene
AC012668.2	0.307651	0.426648	lincRNA
AC013268.1	0.635757	0.108725	miRNA
AC013394.2	75.223	84.5238	processed_transcript
AC013718.1	12.7397	0.213743	pseudogene
AC015688.3	17.8966	26.941	protein_coding
AC015691.13	2203.29	2098.87	antisense
AC015849.16	0.142494	0.932777	lincRNA
AC016626.2	0.342939	0	lincRNA
AC016629.3	2.50114	12.2943	antisense
AC016629.7	9.50716	13.3775	pseudogene
AC016700.5	1.00926	0.502639	lincRNA
AC016710.1	2.22405	1.35945	lincRNA
AC016723.4	110.4	53.242	antisense
AC016753.7	3.69479	1.66668	pseudogene
AC016757.3	5.51225	6.09245	protein_coding
AC016773.1	37.3819	63.3841	pseudogene
AC016831.7	0.384176	0.0267625	processed_transcript
AC016995.3	3.18587	0.982325	lincRNA
AC017048.2	0.660812	0	lincRNA
AC017076.5	0.123366	0.345176	antisense
AC017104.6	0.39842	0.0290252	processed_transcript
AC017116.11	18.8888	32.3935	sense_overlapping
AC018462.3	84.1903	28.2283	pseudogene
AC018470.4	21.3372	5.42257	lincRNA
AC018641.7	0.241464	0.500057	pseudogene
AC018647.3	0.404844	0.00958947	lincRNA
AC018693.6	0.422924	0	antisense
AC018737.3	0.449204	0	lincRNA
AC018755.1	0.67203	1.04559	protein_coding
AC018755.16	0.597063	1.65415	pseudogene
AC018755.2	13.2236	8.57756	pseudogene
AC018766.4	0.563	0.901672	antisense
AC018766.5	3.44662	6.32287	antisense
AC018804.7	5.90024	4.741	pseudogene
AC018816.3	3.45825	1.69353	protein_coding
AC018890.6	1.21146	2.77015	antisense
AC019131.1	129.691	94.8449	miRNA
AC019181.2	1.23251	0.21246	antisense
AC019221.4	9.58854	10.0532	processed_transcript
AC019322.1	0.285674	0.02735	miRNA
AC020571.3	0.398448	1.39987	antisense
AC020594.5	0.809715	0	antisense
AC020663.1	46.2442	67.4565	pseudogene
AC020907.2	0.308766	0.348986	pseudogene
AC020922.1	14.5242	35.4874	protein_coding
AC020934.1	11.4943	21.637	miRNA
AC021016.6	2.02767	0.584067	processed_transcript
AC021188.4	1.65857	0.362764	antisense
AC021205.1	72.8242	2.14222	miRNA
AC021593.1	3.8618	2.08289	pseudogene
AC021860.1	3.3403	0.760919	protein_coding
AC022007.5	96.7492	79.5473	lincRNA
AC022154.7	1234.66	2083.57	antisense
AC022400.1	11.8102	10.972	pseudogene
AC022431.3	0.317348	0	sense_intronic
AC022532.1	0.436008	0.0881865	protein_coding
AC023347.1	0.609321	0.538272	lincRNA
AC023490.1	3.95746	6.72007	lincRNA
AC024162.2	0.193938	0.488878	pseudogene
AC024560.3	15.8887	19.0504	pseudogene
AC024592.12	171.876	256.953	protein_coding
AC024704.2	3.95756	0.464689	lincRNA
AC024940.1	0.726708	0.100496	protein_coding
AC025171.1	10.5043	4.75395	antisense
AC025263.3	30.3706	14.9507	protein_coding
AC025287.1	2.28071	0	protein_coding
AC025335.1	1.85986	2.51048	antisense
AC025918.2	1.48454	0.079879	antisense
AC026150.8	0.294921	0.0285076	lincRNA
AC026202.3	0.898505	0.934908	antisense
AC026471.6	0.357245	0.121931	antisense
AC026512.1	3.54698	8.06009	miRNA
AC026703.1	0.633764	0.0962795	protein_coding
AC026740.1	0.557761	0.902432	protein_coding
AC026806.2	0.049284	0.514444	lincRNA
AC027307.3	0.319339	0.281302	protein_coding
AC027612.6	7.73015	10.0559	pseudogene
AC027763.2	5.13785	7.85833	protein_coding
AC034102.1	49.0276	71.3281	pseudogene
AC034198.7	3.41747	5.76675	pseudogene
AC034220.3	9.23098	6.50091	processed_transcript
AC034228.7	1.84132	2.81089	pseudogene
AC034243.1	0.736158	0.134177	antisense
AC037459.4	7.55996	14.6031	protein_coding
AC040160.1	1.42034	3.19188	protein_coding
AC040162.1	27.2033	41.1802	miRNA
AC040173.1	12.9386	10.7757	pseudogene
AC051649.12	0.0820121	1.07348	sense_overlapping
AC053503.4	0.172967	0.47486	antisense
AC055876.1	7.70802	11.0021	pseudogene
AC055876.2	1.48694	0	miRNA
AC062017.1	4.00405	1.64028	protein_coding
AC062029.1	2.47377	2.85652	antisense
AC063976.3	0.782654	0.910953	lincRNA
AC064850.4	0.648561	0.436968	pseudogene
AC067751.1	0.466936	0.0200668	miRNA
AC067945.4	0.514169	0.0659644	processed_transcript
AC067959.1	1.76326	0	lincRNA
AC068039.4	0.484336	0.104216	antisense
AC068134.10	10.5295	11.0682	pseudogene
AC068282.3	0.394708	0.0276272	lincRNA
AC068492.1	0.292566	0	lincRNA
AC068499.10	0	0.916115	antisense
AC068533.7	46.4437	43.9454	protein_coding
AC068535.3	0.814096	0	lincRNA
AC068538.2	0.587519	0	pseudogene
AC068580.5	1.09194	0	sense_intronic
AC068831.10	0.196817	0.580122	antisense
AC068831.3	19.3047	31.458	antisense
AC068987.1	0.437073	0.179836	protein_coding
AC069213.1	1.60667	0.217883	pseudogene
AC069277.2	4.92996	9.65725	lincRNA
AC069277.2	3.48063	3.05161	lincRNA
AC069277.2	7.83224	14.9028	lincRNA
AC069278.4	0.441916	0.587021	lincRNA
AC069287.1	37.8765	41.1047	pseudogene
AC069368.3	3.92594	8.29909	protein_coding
AC069513.4	0.505551	0.430593	lincRNA
AC073043.1	0.2902	0.0789725	processed_transcript
AC073046.25	3.80084	3.47039	lincRNA
AC073063.1	36.9562	56.6516	protein_coding
AC073063.10	0.372203	0.445184	pseudogene
AC073109.2	0.316842	0	pseudogene
AC073135.3	0.434909	0.453488	pseudogene
AC073236.3	124.129	151.713	lincRNA
AC073326.3	1.03843	0.262071	sense_intronic
AC073333.8	5.44901	0.027831	antisense
AC073415.2	31.5809	2.52125	pseudogene
AC073610.5	74.0644	94.5217	protein_coding
AC073869.1	2.40275	0.0381268	pseudogene
AC073869.20	0.647641	0.520008	pseudogene
AC073957.15	0.402515	0.457723	antisense
AC074117.10	15.1309	8.79949	antisense
AC074117.13	0.431848	0.138835	pseudogene
AC074138.3	1.22263	0.651726	lincRNA
AC074212.3	1.08489	0.803679	protein_coding
AC074212.5	1.4082	0.942199	antisense
AC074212.6	1.40615	0.596292	antisense
AC074286.1	58.5408	38.1638	sense_overlapping
AC074289.1	12.0139	4.01411	antisense
AC074389.9	3.40149	4.85022	lincRNA
AC074391.1	1.01406	0.243189	lincRNA
AC078883.3	0.31949	0	antisense
AC079145.4	0.319388	0.102349	antisense
AC079250.1	0.299749	0.727939	pseudogene
AC079305.10	0.408181	0.555752	antisense
AC079395.1	15.9671	180.676	pseudogene
AC079466.1	79.9818	240.388	lincRNA
AC079586.1	0.300701	0.00507565	lincRNA
AC079610.2	0.804932	0.0328425	lincRNA
AC079630.2	0.496406	0	lincRNA
AC079807.2	4.53324	1.02995	antisense
AC079922.3	0.683251	0.953501	lincRNA
AC083799.1	5.413	4.63718	pseudogene
AC083843.1	5.81842	5.51238	lincRNA
AC083862.1	66.3638	71.4807	protein_coding
AC083884.8	14.4659	0	processed_transcript
AC083899.3	0.52388	0.340433	pseudogene
AC084018.1	29.4465	65.0401	lincRNA
AC084082.3	0.358548	0	lincRNA
AC084125.4	0.767447	0.122775	antisense
AC084219.4	3.41976	3.9806	antisense
AC084809.2	1.27046	0.512909	antisense
AC084809.3	0.602587	0.109036	lincRNA
AC087269.1	0.948438	0.184727	pseudogene
AC087499.10	0.479851	0.0719206	lincRNA
AC090340.1	0.373288	0.568389	miRNA
AC090425.1	102.883	134.233	pseudogene
AC090587.2	16.6171	31.1399	sense_overlapping
AC090587.4	119.95	45.2381	sense_overlapping
AC090587.5	1.11286	0.539244	antisense
AC090616.2	17.0518	2.74273	protein_coding
AC090774.2	11.9355	18.1395	pseudogene
AC090939.1	23.1933	12.8552	processed_transcript
AC090945.1	0.678645	0.518777	pseudogene
AC090952.5	0.829432	0	antisense
AC091171.1	22.0207	30.2075	pseudogene
AC091565.1	1.44693	0.0530995	miRNA
AC091633.3	0.46596	0.0822494	antisense
AC091729.8	2.12615	0.519386	antisense
AC091729.9	2.90497	2.47403	antisense
AC092117.2	156.026	193.793	miRNA
AC092143.1	48.405	87.8908	pseudogene
AC092295.7	3.33137	3.36688	antisense
AC092299.8	31.0168	26.2407	pseudogene
AC092484.1	4.0235	0.069523	lincRNA
AC092566.1	0.545	0.161057	pseudogene
AC092620.2	5.22873	3.8046	3prime_overlapping_ncrna
AC092652.1	0.543585	0.0961148	antisense
AC092653.5	0.491901	0.112845	pseudogene
AC092839.3	0.438003	0.0701509	antisense
AC093159.1	0.301809	0.146552	lincRNA
AC093323.3	25.3758	23.9785	lincRNA
AC093375.1	0.985846	1.94736	lincRNA
AC093382.1	0.292685	0	lincRNA
AC093388.3	0.837833	0.593708	antisense
AC093391.2	26.9777	1.30668	antisense
AC093415.2	1.85821	1.90982	processed_transcript
AC093484.4	13.3761	24.649	processed_transcript
AC093495.4	31.9867	27.3559	antisense
AC093510.1	0.434836	0.203641	pseudogene
AC093616.4	0.56109	1.46665	pseudogene
AC093627.9	0.978461	2.02441	lincRNA
AC093642.3	10.024	4.48471	lincRNA
AC093642.5	4.93919	4.46042	pseudogene
AC093668.2	0.10662	1.27006	pseudogene
AC093673.5	4.69681	1.15422	antisense
AC093677.1	0.083286	0.371005	protein_coding
AC093734.1	7.80525	9.48142	pseudogene
AC093818.1	1.51743	1.16925	antisense
AC093838.4	17.7072	16.2141	pseudogene
AC096558.1	0.309139	0	antisense
AC096559.1	1.1476	4.22911	lincRNA
AC096649.1	0.710015	0.190568	pseudogene
AC096649.2	1.973	0.895912	antisense
AC096677.1	1.09803	1.48838	protein_coding
AC096772.6	2.86734	0.986691	lincRNA
AC097359.1	39.6688	1.40351	pseudogene
AC097359.2	0.639053	0	pseudogene
AC097374.2	0.426853	0.121999	pseudogene
AC097500.2	0.24252	0.386462	lincRNA
AC097662.2	0.824062	0.155676	antisense
AC097721.2	0.636885	0.726895	lincRNA
AC097724.3	0.39213	0.547822	antisense
AC098617.1	1.79147	1.20053	antisense
AC098820.3	1.44748	0.391722	processed_transcript
AC099668.5	4.43587	4.90676	processed_transcript
AC099850.1	2.01249	0.593398	antisense
AC100756.1	0.926765	0.138447	miRNA
AC100787.1	30.108	33.7927	miRNA
AC100791.1	1.70999	1.65476	pseudogene
AC100830.4	0.980543	0.929982	antisense
AC102953.4	0.204597	0.662922	antisense
AC103801.2	1.04603	0.444114	protein_coding
AC104057.1	0.499627	0.268886	protein_coding
AC104076.3	0.607222	0	antisense
AC104135.2	0.528222	0.133283	lincRNA
AC104304.1	0.629606	0.0638144	pseudogene
AC104532.2	14.8738	6.80177	protein_coding
AC104534.3	269.587	332.456	protein_coding
AC104651.1	0.426511	0.273419	pseudogene
AC104698.1	27.3186	12.9844	pseudogene
AC105020.1	0.189823	0.733434	protein_coding
AC105030.1	25.0435	37.1605	miRNA
AC105206.1	7.3506	11.9113	pseudogene
AC105760.2	0.234912	0.397268	antisense
AC106017.1	7.02102	8.56633	protein_coding
AC106782.20	22.3058	31.5844	sense_overlapping
AC106869.2	0.292533	0.0294598	lincRNA
AC107016.2	69.1216	188.685	miRNA
AC107982.4	26.1055	30.1033	pseudogene
AC108463.2	1.30142	1.8442	pseudogene
AC108488.4	24.8319	29.7026	lincRNA
AC108676.1	48.289	48.7331	sense_overlapping
AC109333.10	0.767013	0.119402	antisense
AC110771.1	0.657896	0.205845	protein_coding
AC112205.1	32.643	31.5969	protein_coding
AC113189.5	13.6666	12.6871	antisense
AC114730.2	1.1705	2.04708	antisense
AC114730.3	2.45027	1.92131	antisense
AC114730.5	0.890852	1.16464	antisense
AC114737.3	3.22731	1.0397	pseudogene
AC115115.2	4.20396	1.79218	processed_transcript
AC115617.2	0.594948	0.475061	pseudogene
AC116366.5	5.35598	1.46553	antisense
AC120045.2	0.814113	0.0563269	miRNA
AC121334.1	41.3683	11.5537	miRNA
AC123023.1	0.0614819	0.422784	lincRNA
AC123768.4	0.303632	0.52009	lincRNA
AC123788.1	14.1763	21.887	miRNA
AC124890.1	6.26503	7.11243	protein_coding
AC124944.5	0.519472	2.07659	lincRNA
AC125232.1	3.5175	7.90228	pseudogene
AC126323.1	4.99905	0.186313	miRNA
AC126365.1	0.289164	0.138404	pseudogene
AC127496.1	1.02741	1.29466	protein_coding
AC130689.1	4.45088	5.08964	miRNA
AC131097.3	0.624065	1.87428	antisense
AC131180.1	3.26109	1.69459	pseudogene
AC132192.1	5.34915	6.14311	protein_coding
AC133528.2	6.51869	6.5446	antisense
AC133680.1	0.715613	0.422558	lincRNA
AC135048.13	39.6012	79.3024	processed_transcript
AC135050.1	20.9448	25.4547	miRNA
AC135178.1	0.473058	0.50546	protein_coding
AC136698.1	3.83667	4.41107	miRNA
AC137932.5	0.257443	0.292242	antisense
AC137934.1	9.4837	11.9599	lincRNA
AC138430.4	0.10225	0.283239	processed_transcript
AC138472.4	0	0.325824	pseudogene
AC138744.2	0.521907	0.282705	pseudogene
AC139099.3	2.94209	3.4394	pseudogene
AC139100.2	1.21356	0.744074	protein_coding
AC139149.1	1131.81	875.077	miRNA
AC141586.5	2.16991	2.0399	pseudogene
AC142528.1	1.033	0.501858	antisense
AC144652.1	5.22619	10.5752	lincRNA
AC144838.3	0.385009	0	pseudogene
AC145343.2	0.280904	0	lincRNA
AC147651.4	3.96561	3.43287	antisense
AC156455.1	5.97975	12.0197	processed_transcript
AC159540.1	2.73904	0.600463	lincRNA
AC195454.1	0.334949	0	lincRNA
AC226119.4	1.83351	1.57596	pseudogene
ACAA1	53.2844	58.4038	protein_coding
ACAA2	69.2135	33.6026	protein_coding
ACACA	39.2904	35.5805	protein_coding
ACACB	4.90239	3.95265	protein_coding
ACAD10	215.224	57.0246	protein_coding
ACAD11	24.2894	9.2796	protein_coding
ACAD8	75.2278	30.0601	protein_coding
ACAD9	13.6527	16.9727	protein_coding
ACADL	0.507771	0	protein_coding
ACADM	229.783	192.939	protein_coding
ACADS	16.0783	21.5295	protein_coding
ACADSB	8.35305	7.67726	protein_coding
ACADVL	110.789	179.937	protein_coding
ACAP1	1.68647	5.25079	protein_coding
ACAP2	20.4895	18.9266	protein_coding
ACAP2-IT1	0.536037	0.362643	sense_intronic
ACAP3	14.2281	29.0879	protein_coding
ACAT1	91.1411	80.4611	protein_coding
ACAT2	58.8588	63.8275	protein_coding
ACBD3	22.5563	17.5976	protein_coding
ACBD4	12.6006	12.3794	protein_coding
ACBD5	6.57791	7.32619	protein_coding
ACBD6	48.7431	66.6584	protein_coding
ACBD7	1.84751	0.713624	protein_coding
ACCS	24.3821	25.5741	protein_coding
ACD	17.0215	17.8103	protein_coding
ACE	0.982792	1.15298	protein_coding
ACE2	2.38086	0.129075	protein_coding
ACER2	1.70522	1.19723	protein_coding
ACER3	9.51882	8.83916	protein_coding
ACHE	1.74248	1.2237	protein_coding
ACIN1	84.9787	126.833	protein_coding
ACKR2	6.19036	3.56289	protein_coding
ACKR4	0.426137	0.385518	protein_coding
ACLY	50.9532	79.9605	protein_coding
ACN9	48.9913	61.4375	protein_coding
ACO1	19.2083	16.7336	protein_coding
ACO2	31.2165	40.9359	protein_coding
ACOT11	0.159422	0.996275	protein_coding
ACOT12	2.79043	0.0256547	protein_coding
ACOT13	18.4362	22.5147	protein_coding
ACOT7	20.574	38.4237	protein_coding
ACOT8	24.5867	30.1068	protein_coding
ACOT9	43.233	29.6969	protein_coding
ACOX1	15.4434	27.2853	protein_coding
ACOX2	0.370691	0.0319561	protein_coding
ACOX3	11.3608	8.18521	protein_coding
ACOXL	0.988975	0.16995	protein_coding
ACP1	129.822	100.69	protein_coding
ACP2	15.1368	25.3895	protein_coding
ACP5	4.51277	3.57165	protein_coding
ACP6	4.45488	1.2225	protein_coding
ACPL2	4.71401	1.7179	protein_coding
ACPP	1.19077	0.356161	protein_coding
ACRBP	4.99669	9.78111	protein_coding
ACRC	2.58858	1.30521	protein_coding
ACRV1	0.397282	0.374805	protein_coding
ACSBG1	0.21552	0.409913	protein_coding
ACSBG2	0.47427	0.356818	protein_coding
ACSF2	9.64976	18.4031	protein_coding
ACSF3	10.2627	15.5026	protein_coding
ACSL1	82.4425	12.11	protein_coding
ACSL3	58.0562	45.702	protein_coding
ACSL4	25.4109	14.8607	protein_coding
ACSL5	2.10826	1.14565	protein_coding
ACSM1	1.07414	2.02825	protein_coding
ACSM3	57.4529	259.517	protein_coding
ACSS1	0.518362	0.619235	protein_coding
ACSS2	41.1711	60.0992	protein_coding
ACTA1	0.338049	0.0367642	protein_coding
ACTA2	1.05406	0.666881	protein_coding
ACTBP11	0.517465	0.459921	pseudogene
ACTBP8	5.35801	2.24821	pseudogene
ACTG1P1	0.35541	0.163052	pseudogene
ACTG1P4	29.7074	24.0723	pseudogene
ACTG2	1.53111	0.0504023	protein_coding
ACTL6A	65.0784	85.3175	protein_coding
ACTL8	0.551494	1.64299	protein_coding
ACTN1	26.545	30.5208	protein_coding
ACTN2	0.454474	0.814927	protein_coding
ACTN4	121.355	250.211	protein_coding
ACTR10	42.6975	38.8136	protein_coding
ACTR1A	28.6913	40.8708	protein_coding
ACTR1B	27.8628	49.8366	protein_coding
ACTR2	224.88	218.094	protein_coding
ACTR3	208.174	177.139	protein_coding
ACTR3B	10.8925	11.6182	protein_coding
ACTR3C	5.51197	4.36303	protein_coding
ACTR5	8.95387	8.07439	protein_coding
ACTR6	32.2138	39.392	protein_coding
ACVR1	6.05298	12.7909	protein_coding
ACVR1B	13.5886	10.8087	protein_coding
ACVR1C	0.296796	0.196349	protein_coding
ACVR2A	3.81677	1.02585	protein_coding
ACVR2B	4.28348	5.19998	protein_coding
ACVR2B-AS1	1.68214	0.536233	antisense
ACVRL1	0.377204	4.75167	protein_coding
ACYP1	22.8661	28.8962	protein_coding
ACYP2	31.3919	5.49344	protein_coding
AD000090.2	9.71578	12.1131	antisense
AD000092.3	0.305511	0.259587	pseudogene
AD000671.6	20.9108	34.5855	protein_coding
AD000684.2	0.125068	0.30662	sense_intronic
ADA	1.37958	5.06055	protein_coding
ADAL	8.91627	11.1583	protein_coding
ADAM10	26.7399	23.3563	protein_coding
ADAM11	0.566093	0.59913	protein_coding
ADAM12	0.51401	0	protein_coding
ADAM15	10.6304	21.6745	protein_coding
ADAM17	27.9121	13.8335	protein_coding
ADAM18	0.317192	0.168591	protein_coding
ADAM19	1.10777	0.554394	protein_coding
ADAM1A	2.6152	4.78889	pseudogene
ADAM20P1	0.178415	0.418721	lincRNA
ADAM22	0.449119	0.901955	protein_coding
ADAM23	0.979777	0.00668431	protein_coding
ADAM32	0.29805	0.0846632	protein_coding
ADAM3A	0.333379	0.161621	pseudogene
ADAM8	5.65607	27.5541	protein_coding
ADAM9	55.349	25.5241	protein_coding
ADAMTS10	0.67075	1.22019	protein_coding
ADAMTS12	1.24489	0.00818043	protein_coding
ADAMTS13	3.31034	0.92558	protein_coding
ADAMTS14	5.15191	26.4094	protein_coding
ADAMTS16	0.388216	0.00550854	protein_coding
ADAMTS3	7.42559	5.2054	protein_coding
ADAMTS6	3.14151	2.18048	protein_coding
ADAMTS9	2.0125	0.285993	protein_coding
ADAMTSL4	40.0039	75.5226	protein_coding
ADAMTSL5	7.49804	10.3544	protein_coding
ADAP1	12.3766	9.15464	protein_coding
ADAP2	1.28987	0.101023	protein_coding
ADAR	80.6224	61.0597	protein_coding
ADARB1	5.28941	4.81118	protein_coding
ADARB2	0.319513	0.00705831	protein_coding
ADAT1	19.7242	27.2976	protein_coding
ADAT2	23.1964	23.1983	protein_coding
ADC	5.20867	0.61753	protein_coding
ADCK1	4.45578	5.89368	protein_coding
ADCK2	305.908	305.986	protein_coding
ADCK3	18.5372	34.7604	protein_coding
ADCK4	14.968	19.7305	protein_coding
ADCK5	7.37202	11.3658	protein_coding
ADCY10	1.18792	0.192595	protein_coding
ADCY10P1	1.40067	0.748668	pseudogene
ADCY3	26.719	30.8768	protein_coding
ADCY4	0.893727	1.27529	protein_coding
ADCY6	0.484709	2.34845	protein_coding
ADCY7	18.8264	23.3415	protein_coding
ADCY9	1.26492	1.54353	protein_coding
ADD1	61.589	86.0957	protein_coding
ADD2	21.3683	23.4428	protein_coding
ADD3	71.0535	30.3539	protein_coding
ADGB	0.472479	0.0394364	protein_coding
ADH1A	0.542658	0	protein_coding
ADH5	276.342	152.032	protein_coding
ADH6	7.23572	0.536572	protein_coding
ADHFE1	17.0193	14.6803	protein_coding
ADI1	26.6008	57.451	protein_coding
ADIPOR1	109.77	103.647	protein_coding
ADIPOR2	71.3533	44.5938	protein_coding
ADIRF	3.75535	5.13489	protein_coding
ADIRF-AS1	0.376545	0.401752	processed_transcript
ADK	84.576	59.7968	protein_coding
ADM	3.86935	0.155477	protein_coding
ADM2	0.340329	2.94699	protein_coding
ADM5	125.003	147.945	protein_coding
ADNP	17.9265	32.2393	protein_coding
ADNP2	13.4709	10.6536	protein_coding
ADO	15.3648	14.1633	protein_coding
ADORA2A	10.4903	12.5092	protein_coding
ADORA2B	6.401	7.83938	protein_coding
ADORA3	0.731579	0.643997	protein_coding
ADPGK	42.5678	27.97	protein_coding
ADPGK-AS1	7.05895	0.455168	antisense
ADPRH	0.740248	1.19213	protein_coding
ADPRHL1	2.61728	1.4551	protein_coding
ADPRHL2	28.3693	19.997	protein_coding
ADPRM	4.56085	4.884	protein_coding
ADRA2C	0.333913	0.553643	protein_coding
ADRB2	12.7847	0.0963761	protein_coding
ADRBK1	38.1871	78.2492	protein_coding
ADRBK2	6.34431	3.89467	protein_coding
ADRM1	76.6582	76.7138	protein_coding
ADSL	67.1079	64.2923	protein_coding
ADSS	89.0759	32.5304	protein_coding
ADSSL1	4.65637	7.93442	protein_coding
ADTRP	48.9089	18.3317	protein_coding
AE000661.37	4.01826	1.55304	processed_transcript
AEBP1	0.290585	0.299874	protein_coding
AEBP2	9.31864	10.9903	protein_coding
AEN	8.53689	11.3647	protein_coding
AES	156.126	298.947	protein_coding
AF001548.5	2.23187	2.45735	antisense
AF011889.2	20.5895	13.6787	lincRNA
AF127577.12	0.484623	0	lincRNA
AF127936.3	1.59325	13.4237	lincRNA
AF127936.5	0.708611	4.98289	lincRNA
AF127936.7	0.763461	0.606363	lincRNA
AF129075.5	0.362679	0.308914	sense_intronic
AF129408.17	7.94767	2.66439	antisense
AF131216.5	1.27627	1.40197	antisense
AF146191.4	1.73942	0.133582	processed_transcript
AF165138.7	12.8368	0.217952	protein_coding
AF196779.12	63.7444	71.0817	protein_coding
AF196972.9	2.69463	0.894307	antisense
AF274855.1	89.384	33.7142	miRNA
AFAP1	0.694862	0.330949	protein_coding
AFAP1-AS1	6.83054	7.5285	antisense
AFAP1L1	0.29737	0.084562	protein_coding
AFF1	20.3235	20.1321	protein_coding
AFF4	16.4519	12.6727	protein_coding
AFG3L1P	8.88265	16.1712	pseudogene
AFG3L2	50.5392	57.9857	protein_coding
AFM	0.539294	0.0514737	protein_coding
AFMID	19.3191	31.7535	protein_coding
AFP	3.61866	1.97263	protein_coding
AFTPH	12.245	14.0106	protein_coding
AGA	20.0375	13.5386	protein_coding
AGAP1	3.71343	6.72056	protein_coding
AGAP1-IT1	0.454534	0.365096	sense_intronic
AGAP2	0.461863	0.200999	protein_coding
AGAP3	30.9424	52.8102	protein_coding
AGAP4	21.3094	2.27226	protein_coding
AGAP6	49.1563	12.1727	protein_coding
AGAP7	4.33558	0.781009	protein_coding
AGAP8	11.7395	3.95682	protein_coding
AGAP9	0.347926	0.260886	protein_coding
AGBL2	5.281	0.942546	protein_coding
AGBL3	1.77481	2.70781	protein_coding
AGBL5	23.4606	36.6811	protein_coding
AGFG1	45.9105	28.5745	protein_coding
AGFG2	12.3993	16.2456	protein_coding
AGGF1	10.0352	11.6502	protein_coding
AGK	29.6575	30.1262	protein_coding
AGL	14.7379	13.5482	protein_coding
AGMAT	1.66764	0.0166536	protein_coding
AGMO	1.1007	0.273507	protein_coding
AGO1	9.08094	10.4509	protein_coding
AGO2	9.30055	9.50987	protein_coding
AGO3	34.026	9.9365	protein_coding
AGO4	13.4535	11.5492	protein_coding
AGPAT1	0.966162	1.83903	protein_coding
AGPAT2	38.795	47.7414	protein_coding
AGPAT3	35.7945	50.2283	protein_coding
AGPAT4	48.9462	31.5745	protein_coding
AGPAT5	11.4939	18.2768	protein_coding
AGPAT6	44.3579	65.0779	protein_coding
AGPAT9	33.1821	11.3995	protein_coding
AGPS	24.58	22.5192	protein_coding
AGR2	2.31338	0.0686519	protein_coding
AGRN	9.36449	27.6801	protein_coding
AGTPBP1	18.3956	4.46949	protein_coding
AGTRAP	75.2025	64.1696	protein_coding
AHCTF1	33.7615	28.9623	protein_coding
AHCY	132.048	134.576	protein_coding
AHCYL1	106.076	45.6491	protein_coding
AHCYL2	19.6412	15.473	protein_coding
AHCYP8	0.959937	1.27334	pseudogene
AHDC1	1.95693	4.66227	protein_coding
AHI1	45.4072	13.2888	protein_coding
AHNAK	3.79562	14.3887	protein_coding
AHRR	115.781	138.47	protein_coding
AHSA1	102.001	72.9236	protein_coding
AHSA2	56.9951	58.2287	protein_coding
AHSP	8.12807	12.9518	protein_coding
AIDA	75.962	52.958	protein_coding
AIF1L	17.6928	3.38055	protein_coding
AIFM1	40.4918	54.7282	protein_coding
AIFM2	12.0412	7.53764	protein_coding
AIFM3	78.426	82.2122	protein_coding
AIG1	58.6079	35.0711	protein_coding
AIM1	0.839926	0.14522	protein_coding
AIM1L	1.91589	2.22193	protein_coding
AIM2	1.01878	0.0733756	protein_coding
AIMP1	33.6128	34.8104	protein_coding
AIMP2	14.1202	21.1678	protein_coding
AIP	28.2091	56.1935	protein_coding
AJ003147.8	0.712905	0.152624	lincRNA
AJ006998.2	1.02447	0	lincRNA
AJUBA	51.8189	87.4664	protein_coding
AK1	21.4416	50.3729	protein_coding
AK2	141.473	168.615	protein_coding
AK3	49.1583	32.234	protein_coding
AK3P3	0.974845	0.922374	pseudogene
AK4	11.7974	13.7916	protein_coding
AK7	1.77341	1.66544	protein_coding
AK8	0.624952	0.161559	protein_coding
AK9	11.2713	1.50737	protein_coding
AKAP1	16.8852	26.6545	protein_coding
AKAP10	6.33298	7.77729	protein_coding
AKAP11	3.6631	7.53026	protein_coding
AKAP12	14.6763	0.191946	protein_coding
AKAP13	0.644271	0.198806	protein_coding
AKAP2	1.21566	0.199239	protein_coding
AKAP3	1.80635	0.983367	protein_coding
AKAP4	13.9053	0.0337129	protein_coding
AKAP5	7.88603	0.229135	protein_coding
AKAP6	1.30311	0.428877	protein_coding
AKAP7	3.50264	3.33341	protein_coding
AKAP8	10.3811	14.9816	protein_coding
AKAP8L	61.4318	60.1855	protein_coding
AKAP9	40.6015	16.6777	protein_coding
AKIP1	14.4683	26.0111	protein_coding
AKIRIN1	71.0497	65.7754	protein_coding
AKIRIN2	74.7913	32.1321	protein_coding
AKNA	3.24566	2.12124	protein_coding
AKNAD1	22.8123	25.8456	protein_coding
AKR1A1	100.375	106.748	protein_coding
AKR1B1	8.05792	2.89253	protein_coding
AKR1C1	357.526	46.9242	protein_coding
AKR1C2	217.975	27.2177	protein_coding
AKR1C3	17.08	6.75911	protein_coding
AKR1C7P	0.295318	0.150369	pseudogene
AKR1CL1	0.560873	0	pseudogene
AKR1CL1	0.503873	0.118053	pseudogene
AKR1D1	0.873311	0.0229602	protein_coding
AKR1E2	7.76779	6.83977	protein_coding
AKR7A2	32.2052	68.7208	protein_coding
AKR7A2P1	0.421618	0.34972	pseudogene
AKR7A3	0.584916	0.649877	protein_coding
AKR7L	0.520694	0.608824	polymorphic_pseudogene
AKT1	43.4741	64.0436	protein_coding
AKT1S1	23.3409	33.1037	protein_coding
AKT2	61.121	102.807	protein_coding
AKT3	2.4773	0.319205	protein_coding
AKTIP	29.9587	5.17492	protein_coding
AL020996.1	1.03658	1.02978	protein_coding
AL021068.1	2.05881	1.30362	pseudogene
AL021546.6	542.639	585.437	protein_coding
AL021707.1	43.7954	31.0969	pseudogene
AL021977.1	10.2978	14.1079	pseudogene
AL022393.7	0.387809	0.041073	pseudogene
AL031663.2	0.337278	0.0165833	protein_coding
AL034548.1	25.039	25.8259	pseudogene
AL049840.1	1.4014	0.399344	protein_coding
AL109754.1	2.36642	1.891	miRNA
AL109761.5	0.866716	0.0599978	antisense
AL109763.2	2.4333	1.36769	lincRNA
AL109806.1	0.339699	0.0564457	pseudogene
AL118506.1	0.732187	0.185705	protein_coding
AL121987.1	23.5922	32.0079	miRNA
AL121992.1	34.9172	40.5033	miRNA
AL122015.1	11.0239	7.69681	miRNA
AL132780.1	169.265	152.306	miRNA
AL133168.3	84.7198	77.7679	processed_transcript
AL133410.1	0.289989	0.455662	miRNA
AL133458.1	0.856305	0.858707	pseudogene
AL133493.2	6.47414	9.08491	lincRNA
AL136218.1	1.44511	1.4832	protein_coding
AL136419.6	238.229	257.017	processed_transcript
AL137059.1	0.415346	0.144238	pseudogene
AL138930.2	3.03422	5.52225	miRNA
AL139099.1	2513.67	3422.35	protein_coding
AL139385.1	24.5319	23.1499	pseudogene
AL139819.1	94.8887	180.386	pseudogene
AL157871.2	3.18082	7.35181	sense_overlapping
AL161651.1	15.4449	11.5783	miRNA
AL161668.5	0.465156	0	lincRNA
AL161915.1	1.83378	1.67513	protein_coding
AL162311.1	11.0307	6.6568	miRNA
AL162407.1	2.5919	5.65439	protein_coding
AL162497.1	5.54268	3.09029	pseudogene
AL162590.1	33.4604	31.0213	miRNA
AL163636.6	12.8499	0.663303	protein_coding
AL163953.3	0.623141	0.111584	lincRNA
AL353354.1	154.529	141.699	protein_coding
AL353671.3	0.096925	0.356276	pseudogene
AL354718.1	0.155927	0.641443	protein_coding
AL356020.1	6.15354	3.76148	miRNA
AL356740.1	14.1236	17.9635	pseudogene
AL356750.1	2.71905	3.40145	miRNA
AL357673.1	20.6143	7.76453	protein_coding
AL359195.1	0.721485	0	protein_coding
AL391319.1	1.18993	1.76992	pseudogene
AL391357.1	136.21	195.867	pseudogene
AL391839.1	23.494	20.0536	miRNA
AL513327.1	0.674826	2.18445	pseudogene
AL583828.1	4.22049	3.16283	protein_coding
AL589743.1	3.38176	3.08728	lincRNA
AL590235.1	36.1745	46.7977	protein_coding
AL590369.1	3.66134	0.581252	pseudogene
AL590708.1	37.6202	62.5581	miRNA
AL590708.2	1.00566	1.18013	protein_coding
AL590710.1	0.603338	0.786059	pseudogene
AL590762.1	218.2	305.359	pseudogene
AL590762.7	0.374094	0.0961781	pseudogene
AL590763.5	0.430445	0	pseudogene
AL590764.1	12.3096	23.6565	miRNA
AL590822.1	38.163	53.5243	protein_coding
AL590822.2	0.919944	0.343366	protein_coding
AL592284.1	1.0695	0.87923	protein_coding
AL592494.5	0.379613	0.00420457	lincRNA
AL627309.1	21.0542	17.4077	protein_coding
AL645728.1	8.97195	1.88269	protein_coding
AL645728.2	106.934	120.08	pseudogene
AL672183.2	0.38145	0.515316	pseudogene
AL691523.1	5.40377	8.21259	miRNA
AL773604.8	3.05871	1.4607	antisense
AL807752.1	0.633199	0.507949	protein_coding
AL928654.1	6.66448	12.6981	pseudogene
ALAD	17.9508	25.6735	protein_coding
ALAS1	67.9919	20.931	protein_coding
ALAS2	20.947	44.727	protein_coding
ALB	6.02352	0.328784	protein_coding
ALDH16A1	1861.81	2988.62	protein_coding
ALDH18A1	25.4873	19.8307	protein_coding
ALDH1A1	108.729	28.4737	protein_coding
ALDH1A2	48.8348	121.559	protein_coding
ALDH1B1	10.6363	18.6183	protein_coding
ALDH1L1	0.0927287	0.303888	protein_coding
ALDH1L2	6.1365	5.81341	protein_coding
ALDH3A2	0.568248	0.315028	protein_coding
ALDH3B1	4.63668	2.10257	protein_coding
ALDH4A1	8.24177	13.3446	protein_coding
ALDH5A1	10.5918	7.73638	protein_coding
ALDH6A1	40.0748	5.98707	protein_coding
ALDH7A1	1.61825	0.036128	protein_coding
ALDH8A1	1.49761	0.0404618	protein_coding
ALDH9A1	51.1218	40.5236	protein_coding
ALDOA	527.193	1093.28	protein_coding
ALDOC	18.5117	80.4006	protein_coding
ALG1	11.3257	11.6833	protein_coding
ALG10	5.26533	5.22282	protein_coding
ALG10B	1.7156	0.810232	protein_coding
ALG11	6.98509	7.14675	protein_coding
ALG12	3.43151	5.98185	protein_coding
ALG13	30.5834	18.0746	protein_coding
ALG14	7.13517	4.50876	protein_coding
ALG1L	0.409025	0.376712	protein_coding
ALG1L13P	4.91739	4.69256	pseudogene
ALG1L2	0.263595	0.376745	pseudogene
ALG2	26.7886	18.0595	protein_coding
ALG3	51.6845	64.8379	protein_coding
ALG5	36.5356	26.4486	protein_coding
ALG6	13.3906	17.7665	protein_coding
ALG8	67.8085	70.7735	protein_coding
ALG9	30.1566	26.8773	protein_coding
ALKBH1	8.52275	7.24425	protein_coding
ALKBH2	13.8051	21.3263	protein_coding
ALKBH3	16.4392	14.0386	protein_coding
ALKBH4	7.8474	14.6871	protein_coding
ALKBH5	22.6119	33.3662	protein_coding
ALKBH7	30.0602	54.074	protein_coding
ALKBH8	5.48943	4.16335	protein_coding
ALMS1	3.88683	4.0121	protein_coding
ALMS1-IT1	0.867386	1.04634	sense_intronic
ALOX12	0.343437	1.39549	protein_coding
ALOX15	0.11773	0.327935	protein_coding
ALOX5	11.1102	36.4337	protein_coding
ALOX5AP	16.6854	1.24893	protein_coding
ALPK1	17.6761	6.43675	protein_coding
ALPK2	0.677953	0.0210015	protein_coding
ALPL	10.0699	1.02406	protein_coding
ALS2	11.7906	13.0947	protein_coding
ALS2CL	0.283489	0.489648	protein_coding
ALS2CR12	0.214155	0.319728	protein_coding
ALX1	0.191311	0.640263	protein_coding
ALX3	2.17936	1.18017	protein_coding
ALX4	0.682649	1.0621	protein_coding
ALYREF	60.9651	95.7916	protein_coding
AMACR	27.6019	8.1463	protein_coding
AMBN	0.447004	0.0476154	protein_coding
AMBRA1	15.0286	12.8339	protein_coding
AMD1	57.4114	44.6186	protein_coding
AMDHD1	0.703593	0.0594322	protein_coding
AMDHD2	160.634	174.078	protein_coding
AMER1	0.995261	0.994615	protein_coding
AMFR	41.5666	41.3609	protein_coding
AMH	13.9724	9.53436	protein_coding
AMHR2	9.40285	43.9077	protein_coding
AMICA1	14.8862	0.685958	protein_coding
AMIGO1	1.59507	1.98599	protein_coding
AMIGO2	6.57895	1.81429	protein_coding
AMIGO3	7.56417	6.98425	protein_coding
AMMECR1	13.9771	18.9905	protein_coding
AMMECR1L	9.53827	9.74934	protein_coding
AMN	1.19593	0.0827381	protein_coding
AMN1	15.8233	6.56155	protein_coding
AMOTL1	8.4431	11.829	protein_coding
AMPD2	21.6441	25.186	protein_coding
AMPD3	32.8641	8.01783	protein_coding
AMT	4.64667	4.42379	protein_coding
AMZ2	43.105	40.3516	protein_coding
AMZ2P1	3.55372	4.63977	pseudogene
ANAPC1	25.6771	20.7938	protein_coding
ANAPC10	32.169	28.639	protein_coding
ANAPC11	90.4045	168.238	protein_coding
ANAPC13	57.0894	42.8108	protein_coding
ANAPC15	21.8795	38.3479	protein_coding
ANAPC16	84.4532	129.304	protein_coding
ANAPC2	22.9468	23.5769	protein_coding
ANAPC4	33.7412	36.9862	protein_coding
ANAPC5	82.6045	125.981	protein_coding
ANAPC7	385.377	508.372	protein_coding
ANGEL1	8.25279	8.00724	protein_coding
ANGEL2	22.2804	16.0885	protein_coding
ANGPT1	9.99726	15.6014	protein_coding
ANGPTL1	0.655397	0.0426411	protein_coding
ANGPTL4	0.365169	0.474328	protein_coding
ANGPTL6	3.21966	4.89053	protein_coding
ANGPTL7	0.929942	0.00504867	protein_coding
ANK1	21.28	43.0544	protein_coding
ANK3	12.7723	4.65052	protein_coding
ANKAR	0.432573	0.15338	protein_coding
ANKDD1B	0.310577	0.0492598	protein_coding
ANKFY1	11.7472	13.1299	protein_coding
ANKH	14.0345	13.2364	protein_coding
ANKHD1	69.1819	85.6108	protein_coding
ANKIB1	8.96745	9.46995	protein_coding
ANKK1	0.37395	0.0395962	protein_coding
ANKLE1	53.4038	69.1707	protein_coding
ANKLE2	33.2974	34.3501	protein_coding
ANKMY1	5.13016	8.7238	protein_coding
ANKMY2	25.03	33.5064	protein_coding
ANKRA2	15.6573	13.1932	protein_coding
ANKRD10	71.2287	47.3287	protein_coding
ANKRD10-IT1	2.74661	1.46819	sense_intronic
ANKRD11	40.0042	29.3549	protein_coding
ANKRD12	260.469	270.721	protein_coding
ANKRD13A	35.7536	38.7021	protein_coding
ANKRD13B	3.34486	4.24668	protein_coding
ANKRD13C	8.56277	9.8589	protein_coding
ANKRD13D	16.8039	26.7571	protein_coding
ANKRD16	5.30016	7.39122	protein_coding
ANKRD17	23.1071	32.0589	protein_coding
ANKRD18B	0.647247	0.702003	protein_coding
ANKRD18CP	4.65437	3.05291	pseudogene
ANKRD18DP	1.58813	1.93103	pseudogene
ANKRD19P	2.65636	1.6403	pseudogene
ANKRD20A11P	1.00551	0.763279	pseudogene
ANKRD20A12P	1.16723	4.83853	pseudogene
ANKRD20A14P	1.56085	4.89066	pseudogene
ANKRD20A19P	0.20919	0.35746	pseudogene
ANKRD20A2	0.346343	0.332244	protein_coding
ANKRD20A5P	0.294619	0.263779	pseudogene
ANKRD22	17.687	0.0642208	protein_coding
ANKRD23	10.9603	18.2565	protein_coding
ANKRD24	1.57276	0.258243	protein_coding
ANKRD26	5.58874	4.59678	protein_coding
ANKRD26P1	18.6541	0.187161	pseudogene
ANKRD27	17.8069	43.6097	protein_coding
ANKRD28	40.1867	23.7855	protein_coding
ANKRD29	0.524236	0.00349671	protein_coding
ANKRD32	6.39753	7.88339	protein_coding
ANKRD33B	0.701643	1.25907	protein_coding
ANKRD34A	2.80893	1.5763	protein_coding
ANKRD35	0.676204	0.10698	protein_coding
ANKRD36	6.48029	2.3998	protein_coding
ANKRD36B	5.89217	3.46066	pseudogene
ANKRD36BP1	5.20708	2.76714	pseudogene
ANKRD36C	4.52164	1.93898	protein_coding
ANKRD37	3.58814	4.04628	protein_coding
ANKRD40	14.3401	14.023	protein_coding
ANKRD42	12.628	4.65092	protein_coding
ANKRD44	0.657534	0.169604	protein_coding
ANKRD45	2.74541	2.71877	protein_coding
ANKRD46	17.8327	16.5876	protein_coding
ANKRD49	19.5954	20.364	protein_coding
ANKRD50	7.3857	5.7345	protein_coding
ANKRD52	13.2251	15.7394	protein_coding
ANKRD54	18.709	20.6008	protein_coding
ANKRD55	0.882129	1.91837	protein_coding
ANKRD6	13.285	0.453966	protein_coding
ANKRD62P1	2.66175	1.24225	pseudogene
ANKRD63	0.0445427	0.776082	protein_coding
ANKRD7	0.605152	0.0816509	protein_coding
ANKRD9	7.24555	12.3274	protein_coding
ANKS1A	8.95383	9.03658	protein_coding
ANKS1B	3.97595	2.18727	protein_coding
ANKS3	13.4647	15.6911	protein_coding
ANKS6	15.1478	25.9132	protein_coding
ANKUB1	10.3916	0.54963	protein_coding
ANKZF1	14.8678	27.8219	protein_coding
ANLN	26.203	32.0641	protein_coding
ANO10	54.3144	40.9224	protein_coding
ANO6	22.8816	15.1118	protein_coding
ANO7	1.08301	0.931604	protein_coding
ANO7P1	0.965608	0.435805	pseudogene
ANO8	3.79177	5.8428	protein_coding
ANO9	3.28125	18.2315	protein_coding
ANP32A	69.5422	141.653	protein_coding
ANP32B	204.057	349.863	protein_coding
ANP32E	33.9619	63.8522	protein_coding
ANPEP	2.28203	5.36419	protein_coding
ANTXR1	0.601525	0.767375	protein_coding
ANTXR2	66.6541	34.9374	protein_coding
ANXA1	1520.59	207.049	protein_coding
ANXA11	97.4123	125.846	protein_coding
ANXA2	458.774	324.044	protein_coding
ANXA2P2	3.64391	2.33405	pseudogene
ANXA2P3	0.28448	0.0114748	pseudogene
ANXA2R	27.2418	5.19478	protein_coding
ANXA3	74.2621	49.66	protein_coding
ANXA4	28.7685	26.0787	protein_coding
ANXA5	149.992	113.529	protein_coding
ANXA6	17.9114	17.7167	protein_coding
ANXA7	118.003	109.538	protein_coding
ANXA9	3.10117	2.52328	protein_coding
AOC2	1.72998	0.512921	protein_coding
AOC3	0.766509	0.643063	protein_coding
AOX1	5.43126	0.141307	protein_coding
AOX2P	0.827818	0	pseudogene
AP000253.1	0.276337	0.176299	lincRNA
AP000254.8	1.00186	2.13097	antisense
AP000255.6	1.28977	1.86577	lincRNA
AP000275.65	88.39	71.1091	protein_coding
AP000295.10	0.309141	0.368445	lincRNA
AP000295.9	51.6185	48.8546	protein_coding
AP000304.12	491.735	649.004	protein_coding
AP000318.2	173.502	85.969	lincRNA
AP000322.53	0.535797	0.0132302	protein_coding
AP000330.8	0.198108	0.282349	antisense
AP000347.2	11.6081	15.5079	pseudogene
AP000350.10	98.3087	216.076	protein_coding
AP000350.4	0.754327	1.25582	protein_coding
AP000350.5	0.328691	0.502962	lincRNA
AP000351.10	4.90557	6.34662	pseudogene
AP000351.3	27.8828	36.9445	pseudogene
AP000354.2	11.2541	0.0436845	pseudogene
AP000357.4	0.886835	0	pseudogene
AP000442.1	1.4524	0.785424	antisense
AP000472.2	2.02967	0.685116	lincRNA
AP000487.5	2.04073	1.56067	antisense
AP000525.9	1.75257	1.79134	processed_transcript
AP000569.9	0.235335	0.489013	lincRNA
AP000580.1	35.3027	26.8177	pseudogene
AP000640.10	0.241413	0.341625	antisense
AP000640.2	0.661559	0.0979049	antisense
AP000662.4	15.1073	14.1196	sense_overlapping
AP000688.8	0.288251	0.57629	lincRNA
AP000692.10	1.85307	0.126174	antisense
AP000692.9	30.1761	42.2789	sense_overlapping
AP000704.5	0.813114	0.378964	lincRNA
AP000705.7	3.47615	4.15128	lincRNA
AP000721.4	522.814	901.318	protein_coding
AP000769.1	3.1123	1.07918	protein_coding
AP001007.1	0.695329	0.535159	pseudogene
AP001029.1	12.4487	4.73291	pseudogene
AP001042.1	0.316378	0.0870241	lincRNA
AP001053.11	0.414258	0.38872	antisense
AP001062.1	2.03499	1.981	pseudogene
AP001062.8	7.71463	12.3015	sense_overlapping
AP001063.1	3.41866	0.0516937	lincRNA
AP001171.1	1.14176	10.9871	lincRNA
AP001258.4	0.373447	0.339454	lincRNA
AP001266.1	26.1088	11.9536	pseudogene
AP001347.6	1.29402	0.978297	antisense
AP001372.2	25.5641	22.813	lincRNA
AP001412.1	2.17194	3.22164	antisense
AP001421.1	81.4802	29.8734	protein_coding
AP001429.1	1.17145	0.582017	sense_intronic
AP001432.14	1.56977	1.87359	lincRNA
AP001437.1	5.44639	2.44015	antisense
AP001462.6	0.363878	0.541874	lincRNA
AP001468.1	34.7254	53.976	protein_coding
AP001468.58	0.316389	0.098015	antisense
AP001469.7	0.788027	1.89356	antisense
AP001469.9	56.0809	57.3924	antisense
AP001476.4	0.435383	0.218528	lincRNA
AP001579.1	23.5586	0	protein_coding
AP001625.4	1.48359	3.27163	sense_intronic
AP001652.1	0.291231	0	protein_coding
AP001816.1	6.49323	4.77296	protein_coding
AP002884.3	195.82	170.617	protein_coding
AP003026.1	0.852731	0.56416	pseudogene
AP003068.18	0.347383	0.735907	pseudogene
AP003068.23	3.38232	4.88512	protein_coding
AP003419.11	37.5317	86.4354	processed_transcript
AP003733.1	0.769109	0.600601	protein_coding
AP003774.1	0.290019	0	antisense
AP003900.6	1.009	0.45688	lincRNA
AP005482.1	75.0103	102.991	protein_coding
AP006216.11	0.498108	0.339803	lincRNA
AP006222.1	2.01518	2.15229	pseudogene
AP006621.1	6.62185	6.84992	pseudogene
AP006621.5	14.5209	7.34032	protein_coding
AP006621.6	0.2968	0.631644	antisense
AP1AR	26.5868	7.79032	protein_coding
AP1G1	44.8805	30.9417	protein_coding
AP1G2	24.7379	42.6951	protein_coding
AP1M1	82.1843	40.931	protein_coding
AP1M2	0.323534	0.267699	protein_coding
AP1S1	32.4998	54.0739	protein_coding
AP1S2	23.8968	19.8962	protein_coding
AP1S3	3.55789	1.72071	protein_coding
AP2A1	42.4074	71.3507	protein_coding
AP2A2	23.0285	32.8925	protein_coding
AP2B1	89.6987	112.539	protein_coding
AP2M1	155.271	222.517	protein_coding
AP2S1	67.7081	141.32	protein_coding
AP3B1	30.301	35.3374	protein_coding
AP3B2	2.02312	0.686136	protein_coding
AP3D1	39.0816	43.4913	protein_coding
AP3M1	60.2272	69.9151	protein_coding
AP3M2	17.8088	13.5541	protein_coding
AP3S1	103.685	53.9338	protein_coding
AP3S2	48.6283	28.3894	protein_coding
AP4B1	20.2606	22.8258	protein_coding
AP4B1-AS1	0.579255	0.488966	antisense
AP4E1	4.02869	4.02433	protein_coding
AP4M1	9.42855	13.2401	protein_coding
AP4S1	16.7073	4.0461	protein_coding
AP5M1	30.4771	15.6908	protein_coding
AP5S1	5.12761	7.30938	protein_coding
AP5Z1	12.7202	14.9279	protein_coding
APAF1	16.7067	8.59487	protein_coding
APBA2	16.7227	16.3512	protein_coding
APBB1	1.61605	4.18281	protein_coding
APBB1IP	5.50113	0.0975821	protein_coding
APBB2	2.04915	0.909987	protein_coding
APBB3	50.4836	55.1984	protein_coding
APC	71.0085	59.5422	protein_coding
APEH	35.5667	69.2453	protein_coding
APEX1	67.2441	135.932	protein_coding
APEX2	7.71904	16.5199	protein_coding
APH1A	68.1286	106.941	protein_coding
APH1B	10.0436	12.4084	protein_coding
API5	93.0441	62.6336	protein_coding
APIP	61.2268	37.5652	protein_coding
APITD1	19.7992	24.0196	protein_coding
APLF	5.61656	0.84704	protein_coding
APLNR	0.315504	0.758603	protein_coding
APLP1	0.67987	5.28828	protein_coding
APLP2	226.353	220.223	protein_coding
APMAP	72.9439	18.0795	protein_coding
APOA1BP	41.506	64.99	protein_coding
APOA2	0.361065	0.126277	protein_coding
APOBEC3A	2.28792	0	protein_coding
APOBEC3B	10.0573	27.0991	protein_coding
APOBEC3C	28.0225	65.5401	protein_coding
APOBEC3F	8.96318	9.86265	protein_coding
APOBR	5.25756	17.888	protein_coding
APOC1	210.217	570.813	protein_coding
APOC1P1	1.39124	3.38907	pseudogene
APOC2	0.80007	0.630042	protein_coding
APOD	0.653242	1.01434	protein_coding
APOE	96.4321	149.657	protein_coding
APOL1	7.88873	7.65231	protein_coding
APOL2	7.92923	8.74893	protein_coding
APOL3	1.48672	0.760717	protein_coding
APOL4	2.70129	7.4872	protein_coding
APOL6	0.781068	0.818224	protein_coding
APOLD1	70.0072	46.2198	protein_coding
APOO	22.1079	34.3217	protein_coding
APOOL	8.67944	5.30931	protein_coding
APOPT1	42.9324	50.1907	protein_coding
APP	0.981944	0.0103974	protein_coding
APPBP2	19.5424	11.6861	protein_coding
APPL1	16.9229	9.50257	protein_coding
APPL2	16.9882	12.1847	protein_coding
APRT	103.631	168.71	protein_coding
APTX	30.8311	30.4042	protein_coding
AQP1	5.31447	11.0532	protein_coding
AQP10	1.69722	10.5646	protein_coding
AQP11	1.98766	1.36228	protein_coding
AQP2	0.312856	0.0426845	protein_coding
AQP3	9.38531	16.1364	protein_coding
AQP6	0.0836975	0.29115	protein_coding
AQP9	69.418	1.2034	protein_coding
AQPEP	9.00827	4.62256	protein_coding
AQR	16.021	16.6937	protein_coding
ARAF	25.2467	36.6109	protein_coding
ARAP1	45.6736	68.3733	protein_coding
ARAP3	6.0481	10.6201	protein_coding
ARC	0.266448	0.217636	protein_coding
ARCN1	125.345	108.01	protein_coding
AREG	1.72715	0.399072	protein_coding
ARF1	330.495	346.017	protein_coding
ARF4	131.985	92.4831	protein_coding
ARF5	130.215	150.374	protein_coding
ARF6	53.0513	35.8378	protein_coding
ARFGAP1	51.9514	44.0353	protein_coding
ARFGAP2	62.6993	89.5143	protein_coding
ARFGAP3	43.0237	42.1749	protein_coding
ARFGEF1	22.8166	16.6209	protein_coding
ARFGEF2	13.2542	8.59089	protein_coding
ARFIP1	12.8269	12.5169	protein_coding
ARFIP2	27.531	38.2563	protein_coding
ARFRP1	23.0286	35.2898	protein_coding
ARG1	460.016	4.26757	protein_coding
ARG2	9.8179	13.8844	protein_coding
ARGFXP2	0.31943	0.142209	pseudogene
ARGLU1	57.6446	75.1708	protein_coding
ARHGAP1	27.1698	18.0336	protein_coding
ARHGAP10	1.15482	0.231851	protein_coding
ARHGAP11A	21.3882	31.4515	protein_coding
ARHGAP11B	10.4699	18.5296	protein_coding
ARHGAP12	13.1188	10.4703	protein_coding
ARHGAP15	21.0237	20.9042	protein_coding
ARHGAP17	34.4952	14.8299	protein_coding
ARHGAP18	17.9864	12.2068	protein_coding
ARHGAP19	22.5254	25.8762	protein_coding
ARHGAP21	17.7268	19.0329	protein_coding
ARHGAP22	2.77905	6.87667	protein_coding
ARHGAP23	0.221991	0.664129	protein_coding
ARHGAP24	12.3744	6.5711	protein_coding
ARHGAP25	6.686	8.47045	protein_coding
ARHGAP26	1.11963	0.367718	protein_coding
ARHGAP28	4.17013	3.43809	protein_coding
ARHGAP30	0.747107	0.557713	protein_coding
ARHGAP31	0.283429	0.0588815	protein_coding
ARHGAP31-AS1	0.626875	0.229377	antisense
ARHGAP33	2.91926	11.3907	protein_coding
ARHGAP35	10.1718	14.7242	protein_coding
ARHGAP39	19.5131	31.7009	protein_coding
ARHGAP4	94.2308	144.417	protein_coding
ARHGAP42	4.37797	0.745965	protein_coding
ARHGAP44	0.477503	0.177087	protein_coding
ARHGAP5	26.3645	11.2757	protein_coding
ARHGAP5-AS1	2.20373	2.80157	antisense
ARHGAP6	10.1045	11.4169	protein_coding
ARHGAP8	5.10685	9.16483	protein_coding
ARHGAP9	3.01672	12.8942	protein_coding
ARHGDIA	81.7897	127.131	protein_coding
ARHGDIB	35.2708	55.7045	protein_coding
ARHGDIG	33.1448	42.2941	protein_coding
ARHGEF1	29.7791	45.4052	protein_coding
ARHGEF10	2.82608	4.0337	protein_coding
ARHGEF11	12.2775	11.9473	protein_coding
ARHGEF12	32.3882	23.691	protein_coding
ARHGEF16	0.242485	1.4796	protein_coding
ARHGEF17	0.585089	0.425244	protein_coding
ARHGEF18	6.58153	8.04422	protein_coding
ARHGEF19	9.17393	7.7855	protein_coding
ARHGEF2	20.7689	48.9598	protein_coding
ARHGEF25	9.78595	22.0709	protein_coding
ARHGEF26	0.99343	0.0798943	protein_coding
ARHGEF3	5.93558	1.38439	protein_coding
ARHGEF33	25.6874	16.0396	protein_coding
ARHGEF34P	0.313182	0.155192	pseudogene
ARHGEF37	0.516174	0.165746	protein_coding
ARHGEF39	10.3387	22.4164	protein_coding
ARHGEF4	0.411957	0.0482411	protein_coding
ARHGEF40	1.26265	1.31968	protein_coding
ARHGEF6	46.4491	25.8412	protein_coding
ARHGEF7	17.4749	12.4516	protein_coding
ARID1A	14.8938	27.4279	protein_coding
ARID1B	15.8809	16.9512	protein_coding
ARID2	7.21161	10.1282	protein_coding
ARID3A	33.3759	41.4577	protein_coding
ARID3B	26.2002	15.0538	protein_coding
ARID4A	4.80309	5.05021	protein_coding
ARID4B	86.2911	54.8317	protein_coding
ARID4B-IT1	0	0.330689	sense_intronic
ARID5A	7.00665	7.53072	protein_coding
ARID5B	7.77371	0.341904	protein_coding
ARIH1	21.9835	16.3929	protein_coding
ARIH2	39.7308	43.0862	protein_coding
ARIH2OS	9.47196	2.254	protein_coding
ARL1	44.5376	39.0597	protein_coding
ARL11	1.0841	1.19653	protein_coding
ARL13B	4.73938	5.35622	protein_coding
ARL14EP	13.134	11.4908	protein_coding
ARL15	19.9288	31.6433	protein_coding
ARL16	17.613	23.676	protein_coding
ARL17B	0.346181	0.323195	protein_coding
ARL2	75.4644	126.701	protein_coding
ARL2BP	39.5334	37.5508	protein_coding
ARL3	7.86058	5.12345	protein_coding
ARL4A	119.385	60.0913	protein_coding
ARL4D	1.29883	1.4473	protein_coding
ARL5A	67.0237	33.5993	protein_coding
ARL5AP4	1.66366	0	pseudogene
ARL5B	8.61798	9.33086	protein_coding
ARL5B-AS1	18.5516	19.5172	lincRNA
ARL6	1.76855	1.65888	protein_coding
ARL6IP1	2667.73	3172.68	protein_coding
ARL6IP4	101.069	161.06	protein_coding
ARL6IP5	63.8181	30.9598	protein_coding
ARL6IP6	33.0918	43.3555	protein_coding
ARL8A	13.3297	20.1933	protein_coding
ARL8B	147.669	98.8381	protein_coding
ARL9	0.480749	0.0508413	protein_coding
ARMC1	21.8237	25.8515	protein_coding
ARMC10	56.0631	36.109	protein_coding
ARMC12	24.5541	0.184993	protein_coding
ARMC2	7.394	2.2727	protein_coding
ARMC3	0.497818	0.228202	protein_coding
ARMC4	0.360156	0.0191131	protein_coding
ARMC5	8.21236	8.25806	protein_coding
ARMC6	18.8808	26.704	protein_coding
ARMC7	8.82414	14.259	protein_coding
ARMC8	28.9899	23.2755	protein_coding
ARMC9	3.88296	1.74688	protein_coding
ARMCX1	0.479645	0.686779	protein_coding
ARMCX2	0.702181	0.0920801	protein_coding
ARMCX3	29.2036	16.1813	protein_coding
ARMCX5	7.5185	10.1284	protein_coding
ARMCX6	27.7843	25.3168	protein_coding
ARNT	32.5061	24.881	protein_coding
ARNTL	0.503314	0.514702	protein_coding
ARNTL2	4.81169	2.72706	protein_coding
ARPC1A	218.351	276.11	protein_coding
ARPC2	91.4204	96.3653	protein_coding
ARPC4	183.498	247.97	protein_coding
ARPC5	135.391	123.501	protein_coding
ARPC5L	54.561	57.0167	protein_coding
ARPP19	31.1376	43.9017	protein_coding
ARRB1	5.9051	18.7806	protein_coding
ARRB2	16.2371	28.4555	protein_coding
ARRDC1	26.2005	29.6899	protein_coding
ARRDC2	8.41114	14.405	protein_coding
ARRDC3	20.9337	18.9704	protein_coding
ARRDC4	8.74366	10.2615	protein_coding
ARSA	10.5115	12.3672	protein_coding
ARSB	9.75344	4.0535	protein_coding
ARSD	0.915943	0.271316	protein_coding
ARSE	0.279581	0.0269719	protein_coding
ARSG	59.9905	54.7038	protein_coding
ARSI	0.35758	0.108667	protein_coding
ARSK	11.2271	6.66414	protein_coding
ART3	5.80074	0.565345	protein_coding
ART4	0.282201	0.0277124	protein_coding
ART5	0.474508	2.3354	protein_coding
ARTN	0.752452	0.517449	protein_coding
ARV1	42.9341	72.194	protein_coding
ARVCF	13.3031	26.1149	protein_coding
AS3MT	12.403	15.252	protein_coding
ASAH1	158.802	104.026	protein_coding
ASAH2	1.30776	1.16147	protein_coding
ASAH2B	2.35446	3.14593	protein_coding
ASAP1	13.1481	7.35926	protein_coding
ASAP2	5.32227	4.20423	protein_coding
ASAP3	6.28193	15.8477	protein_coding
ASB1	12.6343	10.752	protein_coding
ASB12	2.54239	1.60267	protein_coding
ASB13	8.8962	15.5311	protein_coding
ASB14	0.537795	0.342392	protein_coding
ASB16	1.22851	1.90829	protein_coding
ASB16-AS1	7.26772	11.3084	antisense
ASB17	1.15758	0	protein_coding
ASB3	23.7636	14.6502	protein_coding
ASB6	9.42162	9.92121	protein_coding
ASB7	4.22671	4.78378	protein_coding
ASB8	16.912	21.5815	protein_coding
ASB9	6.16217	1.25022	protein_coding
ASB9P1	1.33569	0.109979	pseudogene
ASCC1	32.2931	35.8122	protein_coding
ASCC2	21.1631	27.5834	protein_coding
ASCC3	15.4933	11.4272	protein_coding
ASCL2	0.85057	3.05007	protein_coding
ASF1A	27.6244	33.1596	protein_coding
ASF1B	34.9849	71.8655	protein_coding
ASGR1	1.23322	0.897222	protein_coding
ASH1L	9.86858	9.86448	protein_coding
ASH1L-AS1	20.9072	11.6954	processed_transcript
ASH2L	52.3332	100.191	protein_coding
ASIC1	0.539548	3.78121	protein_coding
ASIC3	12.9127	5.50195	protein_coding
ASIC4	4.6067	16.7631	protein_coding
ASNA1	41.8824	36.1411	protein_coding
ASNS	35.3971	111.869	protein_coding
ASNSD1	32.6499	21.8341	protein_coding
ASNSP1	5.62613	2.51485	pseudogene
ASPA	0.525011	0	protein_coding
ASPH	17.1953	11.9685	protein_coding
ASPHD2	1.63828	1.071	protein_coding
ASPM	15.1021	20.6199	protein_coding
ASPRV1	17.5547	21.4943	protein_coding
ASPSCR1	11.2057	17.7703	protein_coding
ASRGL1	10.1427	17.5278	protein_coding
ASS1	0.608346	1.08156	protein_coding
ASTE1	4.85614	3.74496	protein_coding
ASTN2	1.2721	1.63366	protein_coding
ASUN	23.5796	28.5287	protein_coding
ASXL1	34.209	36.9884	protein_coding
ASXL2	6.16697	8.95434	protein_coding
ATAD1	24.1373	18.8961	protein_coding
ATAD2	35.0008	41.3091	protein_coding
ATAD2B	5.02346	8.57312	protein_coding
ATAD3A	21.8992	26.1076	protein_coding
ATAD3B	14.4258	14.0225	protein_coding
ATAD5	14.5653	10.6266	protein_coding
ATE1	7.15985	5.9229	protein_coding
ATE1-AS1	0.700383	0.133583	antisense
ATF1	36.7527	27.4292	protein_coding
ATF2	22.5972	28.9223	protein_coding
ATF3	27.0392	6.09131	protein_coding
ATF4	178.693	383.047	protein_coding
ATF5	25.5974	82.0916	protein_coding
ATF6	23.1117	16.8733	protein_coding
ATF7	32.6803	23.5552	protein_coding
ATF7IP	12.3571	8.93477	protein_coding
ATF7IP2	131.177	123.174	protein_coding
ATG10	16.7202	27.4965	protein_coding
ATG12	104.765	44.8667	protein_coding
ATG13	42.9562	41.9167	protein_coding
ATG14	4.11872	4.18205	protein_coding
ATG16L1	9.8115	8.20661	protein_coding
ATG16L2	14.4134	24.0818	protein_coding
ATG2A	14.4177	15.1421	protein_coding
ATG2B	7.69402	6.4241	protein_coding
ATG3	56.6863	27.6766	protein_coding
ATG4A	13.3731	19.1471	protein_coding
ATG4B	38.8103	40.589	protein_coding
ATG4C	6.39912	12.4298	protein_coding
ATG4D	26.9199	30.3948	protein_coding
ATG5	30.5074	40.3435	protein_coding
ATG7	35.2428	30.7514	protein_coding
ATG9B	2.59305	3.75081	protein_coding
ATHL1	41.0533	59.6605	protein_coding
ATIC	81.206	82.5797	protein_coding
ATL1	2.80553	0.236056	protein_coding
ATL2	34.6503	42.006	protein_coding
ATL3	13.0256	11.8445	protein_coding
ATM	18.9224	29.1436	protein_coding
ATMIN	28.3128	17.9716	protein_coding
ATN1	22.787	31.7873	protein_coding
ATOX1	114.609	107.65	protein_coding
ATP10D	2.40679	0.304821	protein_coding
ATP11B	46.7506	37.047	protein_coding
ATP11C	20.93	11.0473	protein_coding
ATP13A1	34.8127	37.1455	protein_coding
ATP13A2	17.6607	29.3251	protein_coding
ATP13A4	1.12025	0.152987	protein_coding
ATP1A1	184.757	209.032	protein_coding
ATP1A1OS	5.69282	4.67575	processed_transcript
ATP1B1	1.53224	4.18757	protein_coding
ATP1B2	2.98754	14.4173	protein_coding
ATP1B3	163.04	115.285	protein_coding
ATP2A1	2.76967	5.38544	protein_coding
ATP2A2	105.303	93.8456	protein_coding
ATP2A3	15.846	69.0599	protein_coding
ATP2B1	22.2156	18.6847	protein_coding
ATP2B4	19.6912	15.4917	protein_coding
ATP2C1	64.0528	27.4371	protein_coding
ATP4B	0.391458	0	protein_coding
ATP5A1	227.034	328.937	protein_coding
ATP5A1P3	0.784379	0.0349475	pseudogene
ATP5B	692.631	947.164	protein_coding
ATP5C1	283.426	278.153	protein_coding
ATP5D	77.3633	126.526	protein_coding
ATP5E	62.6783	94.9933	protein_coding
ATP5F1	415.011	541.948	protein_coding
ATP5G1	99.4398	141.214	protein_coding
ATP5G2	541.738	683.143	protein_coding
ATP5G3	1091.43	811.296	protein_coding
ATP5H	254.687	406.281	protein_coding
ATP5I	459.39	625.835	protein_coding
ATP5J	413.741	339.37	protein_coding
ATP5J2	871.524	1098.75	protein_coding
ATP5L	282.163	291.578	protein_coding
ATP5S	10.52	13.2591	protein_coding
ATP5SL	34.6722	37.7526	protein_coding
ATP6AP1	71.9781	113.24	protein_coding
ATP6AP1L	2.66167	4.90334	protein_coding
ATP6AP2	134.013	73.0419	protein_coding
ATP6V0A1	50.0818	73.49	protein_coding
ATP6V0A2	17.1396	20.7779	protein_coding
ATP6V0B	177.754	284.471	protein_coding
ATP6V0D1	85.9745	67.7315	protein_coding
ATP6V0D2	3.00764	0.0923234	protein_coding
ATP6V0E1	136.791	115.482	protein_coding
ATP6V0E2	12.9353	26.2986	protein_coding
ATP6V0E2-AS1	0.996136	0.429548	antisense
ATP6V1A	17.0224	25.1793	protein_coding
ATP6V1B1	1.07201	0.0486415	protein_coding
ATP6V1B2	92.5463	49.462	protein_coding
ATP6V1C1	36.6601	26.9107	protein_coding
ATP6V1C2	0.598772	0.494143	protein_coding
ATP6V1D	32.2562	29.7016	protein_coding
ATP6V1E1	132.135	125.589	protein_coding
ATP6V1E2	12.1	6.0042	protein_coding
ATP6V1F	228.376	395.645	protein_coding
ATP6V1G1	153.954	117.705	protein_coding
ATP6V1G1P2	0.540038	0	pseudogene
ATP6V1H	59.9251	34.9943	protein_coding
ATP7A	6.99357	8.09326	protein_coding
ATP7B	5.13802	6.33374	protein_coding
ATP8A1	2.01223	0.451399	protein_coding
ATP8A2	0.30516	0.434498	protein_coding
ATP8A2P3	23.7379	12.7474	pseudogene
ATP8B1	0.278951	0.226011	protein_coding
ATP8B2	8.89351	17.1291	protein_coding
ATP8B3	1.43194	5.17751	protein_coding
ATP8B4	0.896933	0.566329	protein_coding
ATP8B5P	0.485482	0.0656357	pseudogene
ATP9A	0.621242	0.0584836	protein_coding
ATP9B	12.8036	7.77135	protein_coding
ATPAF1	37.6853	39.6067	protein_coding
ATPAF2	6.99959	12.2893	protein_coding
ATPIF1	317.147	404.06	protein_coding
ATR	8.34422	9.85441	protein_coding
ATRAID	78.7185	92.1684	protein_coding
ATRIP	8.01904	9.27888	protein_coding
ATRN	10.234	10.6826	protein_coding
ATRX	8.55432	5.35302	protein_coding
ATXN1	8.84564	1.34508	protein_coding
ATXN10	55.1841	64.0293	protein_coding
ATXN1L	116.852	128.525	protein_coding
ATXN2	19.2733	28.593	protein_coding
ATXN2L	45.7355	103.674	protein_coding
ATXN3	4.27415	7.4251	protein_coding
ATXN3L	6.62718	2.11166	protein_coding
ATXN7	9.66812	5.98893	protein_coding
ATXN7L1	3.14392	7.58251	protein_coding
ATXN7L2	5.42952	6.79938	protein_coding
ATXN7L3	21.5656	40.8368	protein_coding
ATXN7L3B	72.114	70.2967	protein_coding
AUH	8.75291	8.83171	protein_coding
AUNIP	9.67292	19.871	protein_coding
AUP1	124.172	138.487	protein_coding
AURKA	56.0062	56.0871	protein_coding
AURKAIP1	104.609	135.718	protein_coding
AURKAPS1	20.6089	18.8526	pseudogene
AURKB	26.2239	57.7759	protein_coding
AURKC	3.72059	3.09298	protein_coding
AVEN	7.56704	4.88899	protein_coding
AVIL	1.27944	0.875018	protein_coding
AVL9	25.8494	24.003	protein_coding
AVPI1	34.2404	7.16959	protein_coding
AVPR1A	0.831624	0.0592661	protein_coding
AVPR2	0.368812	0.366294	protein_coding
AXDND1	1.01838	0.118678	protein_coding
AXIN1	15.5158	21.4195	protein_coding
AXIN2	2.97399	0.808134	protein_coding
AXL	0.647463	1.66738	protein_coding
AZGP1	1.72646	0.0313317	protein_coding
AZI1	6.00265	15.4121	protein_coding
AZI2	101.037	39.7268	protein_coding
AZIN1	75.4429	55.6535	protein_coding
AZU1	2.20186	4.32052	protein_coding
B2M	1263.32	1078.06	protein_coding
B3GALNT1	0.524761	0.579262	protein_coding
B3GALNT2	9.3411	9.32141	protein_coding
B3GALT1	10.5826	4.23384	protein_coding
B3GALT6	7.97604	12.5824	protein_coding
B3GALTL	3.60208	3.57562	protein_coding
B3GAT2	0.61649	0.347228	protein_coding
B3GAT3	28.5923	45.3015	protein_coding
B3GNT1	9.84131	12.1223	protein_coding
B3GNT2	22.7682	14.6111	protein_coding
B3GNT4	0.939754	1.59893	protein_coding
B3GNT5	19.3593	19.2078	protein_coding
B3GNT8	2.40391	4.0667	protein_coding
B3GNT9	3.41906	2.47026	protein_coding
B3GNTL1	8.76224	16.658	protein_coding
B4GALNT1	3.29389	12.8024	protein_coding
B4GALNT4	5.02895	10.4061	protein_coding
B4GALT1	48.6714	25.7045	protein_coding
B4GALT2	19.129	28.3922	protein_coding
B4GALT3	30.5427	54.2253	protein_coding
B4GALT4	18.4813	5.14196	protein_coding
B4GALT5	33.0163	31.9835	protein_coding
B4GALT6	1.1449	0.773752	protein_coding
B4GALT7	11.8698	11.3442	protein_coding
B9D1	7.9415	9.56265	protein_coding
B9D2	3.82516	6.58103	protein_coding
BAALC	17.0496	0	protein_coding
BACE1	1.40049	1.66174	protein_coding
BACH1	27.9248	20.1239	protein_coding
BACH1-IT1	0.852104	0.351453	sense_intronic
BACH1-IT2	0.672301	0.218442	lincRNA
BACH2	4.64769	1.44971	protein_coding
BAD	25.1903	34.4392	protein_coding
BAG1	22.7678	43.1817	protein_coding
BAG2	49.714	27.8846	protein_coding
BAG3	19.6282	12.4086	protein_coding
BAG4	11.0496	11.7138	protein_coding
BAG5	9.50591	10.4396	protein_coding
BAGE2	11.9261	16.1715	pseudogene
BAHD1	10.4912	19.3588	protein_coding
BAI2	0.404565	0.877822	protein_coding
BAI3	1.32605	1.44704	protein_coding
BAIAP2	24.9479	28.5589	protein_coding
BAIAP2-AS1	5.10847	7.32341	lincRNA
BAIAP2L1	15.2607	11.1332	protein_coding
BAIAP2L2	0.457243	0.305012	protein_coding
BAIAP3	3.33064	6.24484	protein_coding
BAK1	14.0329	16.9607	protein_coding
BAK1P1	0.316032	0.246439	pseudogene
BAMBI	4.18383	8.71296	protein_coding
BANF1	177.849	226.996	protein_coding
BANF1P2	0.884767	0.257526	pseudogene
BANK1	0.766784	0.138202	protein_coding
BANP	11.9555	9.54135	protein_coding
BAP1	24.6352	32.5637	protein_coding
BARD1	2.71842	4.61507	protein_coding
BATF	0.0614417	0.33238	protein_coding
BATF2	1.89678	7.31551	protein_coding
BATF3	5.80532	0.584124	protein_coding
BAX	45.2962	85.2334	protein_coding
BAZ1A	14.9947	17.108	protein_coding
BAZ1B	42.2351	52.8418	protein_coding
BAZ2A	29.8277	43.273	protein_coding
BBC3	3.6654	9.22022	protein_coding
BBIP1	13.9891	10.5661	protein_coding
BBS1	31.7958	40.4438	protein_coding
BBS10	10.8322	10.3577	protein_coding
BBS12	6.03577	3.62945	protein_coding
BBS2	12.1828	12.9612	protein_coding
BBS4	22.2873	20.4025	protein_coding
BBS5	8.36887	4.73109	protein_coding
BBS7	13.3033	17.3303	protein_coding
BBS9	2.99888	3.4428	protein_coding
BBX	13.2422	6.59673	protein_coding
BCAM	1.39077	14.4237	protein_coding
BCAN	3.93462	6.41627	protein_coding
BCAP29	178.768	60.8823	protein_coding
BCAP31	168.068	171.299	protein_coding
BCAR1	10.8477	11.4222	protein_coding
BCAR3	10.0795	1.50638	protein_coding
BCAR4	0.3829	0.092577	lincRNA
BCAS1	1.91875	1.4831	protein_coding
BCAS2	39.8655	44.2712	protein_coding
BCAS2P2	0.326818	0	pseudogene
BCAS3	5.29936	5.5633	protein_coding
BCAS4	1.06602	1.4144	protein_coding
BCAT1	31.8937	31.3879	protein_coding
BCAT2	24.6059	44.6313	protein_coding
BCCIP	50.9162	62.6251	protein_coding
BCDIN3D	8.95121	10.8906	protein_coding
BCDIN3D-AS1	0.615586	0.751999	antisense
BCKDHA	27.9283	31.7518	protein_coding
BCKDHB	6.34769	9.99986	protein_coding
BCL10	6.60953	7.72154	protein_coding
BCL11A	17.0473	0.00280918	protein_coding
BCL2	0.426869	0.404384	protein_coding
BCL2A1	119.998	0.747427	protein_coding
BCL2L1	26.74	95.6485	protein_coding
BCL2L11	12.1527	9.08476	protein_coding
BCL2L12	61.3853	112.004	protein_coding
BCL2L13	64.1651	45.2923	protein_coding
BCL2L14	1.66728	0	protein_coding
BCL2L15	0.733122	0.201932	protein_coding
BCL2L2	182.415	241.876	protein_coding
BCL3	3.47203	2.07849	protein_coding
BCL6	18.2224	3.06989	protein_coding
BCL6B	0.997462	2.1971	protein_coding
BCL7A	6.14652	14.4789	protein_coding
BCL7B	35.349	55.1809	protein_coding
BCL9	7.5813	2.56369	protein_coding
BCL9L	4.29423	6.17593	protein_coding
BCLAF1	50.2661	74.8645	protein_coding
BCOR	10.9022	27.5174	protein_coding
BCORL1	6.45505	8.85267	protein_coding
BCR	22.1932	39.3672	protein_coding
BCRP2	0.514702	0.706188	pseudogene
BCRP3	0.516377	0.935307	pseudogene
BCRP8	0.223041	1.55771	pseudogene
BCS1L	18.5434	24.605	protein_coding
BDH1	37.3821	0.178168	protein_coding
BDH2	21.358	27.103	protein_coding
BDKRB1	2.43098	0.122543	protein_coding
BDNF-AS	0.500604	0.520988	antisense
BDP1	17.1508	9.3524	protein_coding
BECN1	39.3717	38.1261	protein_coding
BEGAIN	0.189944	0.825722	protein_coding
BEND2	0.52617	0.0299296	protein_coding
BEND3	1.18964	1.16435	protein_coding
BEND6	1.66558	0.967954	protein_coding
BEND7	13.286	7.13846	protein_coding
BEST1	3.32055	0.403384	protein_coding
BEST3	0.513872	0.0122325	protein_coding
BET1	58.5178	30.9999	protein_coding
BEX1	0.293157	0.213557	protein_coding
BEX2	28.2206	13.7901	protein_coding
BEX4	126.219	160.062	protein_coding
BEX5	0.827196	0.719368	protein_coding
BFAR	54.653	36.8969	protein_coding
BFSP1	0.68933	0.293843	protein_coding
BGLAP	30.7026	57.8372	protein_coding
BHLHA15	0.252524	0.723866	protein_coding
BHLHB9	1.18699	1.415	protein_coding
BHLHE40	29.8521	42.219	protein_coding
BHLHE40-AS1	0.0788385	0.276226	antisense
BHLHE41	0.59147	0.033593	protein_coding
BHMT	8.26778	0.0296036	protein_coding
BICD1	10.4971	7.70639	protein_coding
BICD2	10.189	12.2391	protein_coding
BID	27.6917	40.8391	protein_coding
BIK	0.271269	0.685017	protein_coding
BIN1	0.565111	1.54258	protein_coding
BIN2	1.36954	0.43825	protein_coding
BIN3	41.5821	29.6343	protein_coding
BIRC2	36.4642	26.2795	protein_coding
BIRC3	0.419301	0.684557	protein_coding
BIRC5	37.7975	64.0458	protein_coding
BIRC6	36.5327	18.4316	protein_coding
BIRC7	0.795719	0.0948228	protein_coding
BIVM	26.6757	30.4682	protein_coding
BLCAP	25.7378	36.8387	protein_coding
BLM	13.1784	19.307	protein_coding
BLMH	35.1395	49.4994	protein_coding
BLNK	7.38207	0.0305596	protein_coding
BLOC1S1	95.4212	113.697	protein_coding
BLOC1S2	21.8403	29.407	protein_coding
BLOC1S4	19.3283	20.3489	protein_coding
BLOC1S5	192.508	220.673	protein_coding
BLOC1S6	66.3512	34.2408	protein_coding
BLVRA	65.3373	75.3894	protein_coding
BLVRB	163.149	421.164	protein_coding
BLZF1	15.7008	15.2401	protein_coding
BMF	4.18274	5.49415	protein_coding
BMI1	129.101	146.361	protein_coding
BMP10	0.644976	0.199037	protein_coding
BMP2K	19.8903	43.6856	protein_coding
BMP6	2.88516	0.044634	protein_coding
BMP8B	0.686601	0.866523	protein_coding
BMPR1A	3.34118	4.71136	protein_coding
BMPR1B	0.447963	0.0351805	protein_coding
BMPR2	4.11256	3.40125	protein_coding
BMS1	13.9801	15.0637	protein_coding
BMS1P1	0.390991	0.464784	pseudogene
BMS1P20	25.2237	17.7624	processed_transcript
BMS1P5	0.848834	0.575258	pseudogene
BMS1P8	6.01829	4.88689	pseudogene
BMX	21.0381	1.22157	protein_coding
BNIP1	11.1295	12.0911	protein_coding
BNIP2	46.1835	34.4685	protein_coding
BNIP3	72.2872	57.9724	protein_coding
BNIP3L	26.513	86.161	protein_coding
BNIPL	0.673581	0.841588	protein_coding
BOD1	15.6999	13.3321	protein_coding
BOD1L1	19.9681	9.02612	protein_coding
BOK	1.0519	1.14942	protein_coding
BOLA1	12.6826	0.215595	protein_coding
BOLA2	3.7773	5.3902	protein_coding
BOLA3	53.1872	87.3501	protein_coding
BOLA3-AS1	7.11223	7.01525	antisense
BOLL	0.513128	0.249291	protein_coding
BOP1	26.1073	41.9347	protein_coding
BORA	16.7282	13.8525	protein_coding
bP-21201H5.1	0.697865	0.507793	pseudogene
BPGM	21.6647	20.0792	protein_coding
BPHL	13.6963	12.4448	protein_coding
BPNT1	53.4471	36.9573	protein_coding
BPTF	38.9484	31.9379	protein_coding
BRAF	28.1837	16.3738	protein_coding
BRAP	25.1182	15.9986	protein_coding
BRAT1	21.1358	28.7887	protein_coding
BRCA1	19.42	33.3832	protein_coding
BRCA2	3.40441	4.35909	protein_coding
BRCC3	17.048	17.2367	protein_coding
BRD1	7.49659	9.15915	protein_coding
[truncated: 14,845 more rows]

## Sheet: significantly upregulated
Name	FPKM CEBPA	FPKM P30	Biotype
ABCC4	6.69915	19.0748	protein_coding
ABHD2	11.8488	27.2954	protein_coding
AC006538.4	35.5337	134	protein_coding
AC051649.12	0.0820121	1.07348	sense_overlapping
AC079395.1	15.9671	180.676	pseudogene
AC079466.1	79.9818	240.388	lincRNA
ACVRL1	0.377204	4.75167	protein_coding
ADAM8	5.65607	27.5541	protein_coding
ADAMTS14	5.15191	26.4094	protein_coding
ADRBK1	38.1871	78.2492	protein_coding
AGRN	9.36449	27.6801	protein_coding
AHNAK	3.79562	14.3887	protein_coding
ALOX5	11.1102	36.4337	protein_coding
AMHR2	9.40285	43.9077	protein_coding
ANKRD27	17.8069	43.6097	protein_coding
ANO9	3.28125	18.2315	protein_coding
APOBEC3C	28.0225	65.5401	protein_coding
APOC1	210.217	570.813	protein_coding
ARHGEF2	20.7689	48.9598	protein_coding
ASIC1	0.539548	3.78121	protein_coding
ASNS	35.3971	111.869	protein_coding
ATF4	178.693	383.047	protein_coding
ATP1B2	2.98754	14.4173	protein_coding
ATP2A3	15.846	69.0599	protein_coding
ATXN2L	45.7355	103.674	protein_coding
BCAM	1.39077	14.4237	protein_coding
BCL2L1	26.74	95.6485	protein_coding
BCOR	10.9022	27.5174	protein_coding
BLVRB	163.149	421.164	protein_coding
BNIP3L	26.513	86.161	protein_coding
BSDC1	40.4465	91.5696	protein_coding
CA8	10.6759	33.9539	protein_coding
CACNB3	1.07298	4.00937	protein_coding
CALM3	83.1256	210.653	protein_coding
CARS	23.5624	54.8606	protein_coding
CBFA2T3	11.0547	35.921	protein_coding
CCDC173	2.14557	17.253	protein_coding
CCND3	99.6528	259.464	protein_coding
CDC42EP1	5.08737	16.5096	protein_coding
CDC45	106.603	227.293	protein_coding
CDK18	0.115267	1.50275	protein_coding
CDK2	37.3888	82.6123	protein_coding
CDT1	20.5678	72.0281	protein_coding
CELSR2	5.14962	13.0159	protein_coding
CIRBP	101.758	253.978	protein_coding
CKB	79.9581	217.574	protein_coding
CLEC4M	0.0273555	0.809863	protein_coding
CMBL	32.1605	90.048	protein_coding
CMPK2	3.30805	26.4963	protein_coding
CSF2RB	1.57491	6.23659	protein_coding
CTD-2545M3.6	37.908	82.8476	protein_coding
DDIT4	9.903	126.05	protein_coding
DDX26B	4.52313	14.3518	protein_coding
DEF6	13.8195	38.0193	protein_coding
DEK	64.5672	124.769	protein_coding
EIF4EBP1	39.6214	133.566	protein_coding
ELP6	35.7375	89.8808	protein_coding
EPRS	51.739	111.107	protein_coding
ERMAP	13.3166	40.3668	protein_coding
ESPL1	8.76346	21.2054	protein_coding
ESYT1	48.4245	182.191	protein_coding
FADS1	65.9504	222.519	protein_coding
FAM117A	34.5511	108.523	protein_coding
FAM65C	13.1725	38.8659	protein_coding
FAM83A	23.4689	90.8278	protein_coding
FAXDC2	19.0194	67.7283	protein_coding
FDXR	13.5303	44.905	protein_coding
FGFR3	6.52655	21.5625	protein_coding
FSCN1	51.8166	133.513	protein_coding
GALNT12	17.8736	47.0098	protein_coding
GALNT16	1.11477	12.8279	protein_coding
GALNT6	3.13644	8.51631	protein_coding
GATA1	53.1081	192.904	protein_coding
GNAI2	30.5687	76.9505	protein_coding
GP1BB	99.0156	223.2	protein_coding
GPR162	2.15749	12.9031	protein_coding
GSE1	18.7665	50.8377	protein_coding
GYPA	50.458	330.564	protein_coding
GYPC	55.6348	162.14	protein_coding
GYPE	17.7044	86.2713	protein_coding
H3F3A	473.859	1048.41	protein_coding
HBA1	24.9701	110.272	protein_coding
HIST1H2BK	456.872	1009.07	protein_coding
HMGA1	338.675	704.774	protein_coding
HMGN2	617.896	1222.03	protein_coding
HOXB9	38.981	108.042	protein_coding
HSPG2	10.3021	21.6512	protein_coding
ICAM2	12.6461	46.5301	protein_coding
IDH2	21.9276	71.4833	protein_coding
IKZF4	4.10138	16.5005	protein_coding
INPP5J	0.610275	3.87467	protein_coding
ISYNA1	60.5734	167.247	protein_coding
ITGAM	2.42784	14.2788	protein_coding
KCNH2	67.2605	209.912	protein_coding
KCNN1	0.280474	3.14537	protein_coding
KCNN4	4.06972	18.1958	protein_coding
KIAA1522	8.45869	29.6385	protein_coding
KIFC3	15.0384	40.329	protein_coding
KLF1	42.343	114.937	protein_coding
KLHDC3	86.3997	195.214	protein_coding
KLRC4	0.0957485	0.611384	protein_coding
LAMB2	5.28803	24.8627	protein_coding
LGALS1	102.331	374.11	protein_coding
LGALS3BP	0.751341	4.16614	protein_coding
LIG1	23.7387	52.9828	protein_coding
LRCH2	1.59416	7.63413	protein_coding
LRRC4B	2.44202	16.0177	protein_coding
LTBP3	8.59798	21.8484	protein_coding
LTBP4	25.0818	56.1569	protein_coding
LY6E	30.2338	81.258	protein_coding
LYL1	27.812	102.434	protein_coding
MAN2A2	54.641	111.988	protein_coding
MAP1A	1.89501	7.08455	protein_coding
MAP1B	1.10706	3.27232	protein_coding
MARCKSL1	98.6706	297.694	protein_coding
MARS	60.9658	161.371	protein_coding
MAZ	114.906	248.25	protein_coding
MBOAT7	38.7637	106.133	protein_coding
MCM2	33.0405	75.1655	protein_coding
MCM7	132.871	276.414	protein_coding
METTL7A	12.2039	40.0851	protein_coding
MICAL2	6.55922	14.9516	protein_coding
MIR3917	318.803	824.934	miRNA
MPP1	76.0699	178.247	protein_coding
MTA2	46.4478	98.5953	protein_coding
MTHFR	16.2014	49.1873	protein_coding
MYB	28.9453	83.919	protein_coding
MYBL2	26.2263	79.6107	protein_coding
MYL4	49.9804	156.023	protein_coding
NARF	87.6868	261.627	protein_coding
NBEAL2	19.0078	59.4482	protein_coding
NET1	35.2525	76.0179	protein_coding
NMU	150.479	380.357	protein_coding
NUCB1	50.319	127.856	protein_coding
NUCKS1	58.7885	125.234	protein_coding
NUP210	33.5893	73.5959	protein_coding
PFKFB4	4.86028	13.6307	protein_coding
PIEZO1	44.9283	106.904	protein_coding
PIM1	73.8279	325.387	protein_coding
PIM2	31.3683	94.8054	protein_coding
PKMYT1	27.1989	74.8839	protein_coding
PLCB2	2.95858	17.7453	protein_coding
PLEC	10.8411	26.0612	protein_coding
PLEKHB1	0.542862	2.13743	protein_coding
PLXNB2	4.83552	14.6302	protein_coding
POLE	19.7267	42.5772	protein_coding
POLR2CP	0	0.3102	pseudogene
PPOX	34.2696	142.838	protein_coding
PPP1R15A	31.8021	68.4036	protein_coding
PRKAB1	38.8898	109.578	protein_coding
PSRC1	10.2293	36.3582	protein_coding
PTGS1	5.34772	36.4182	protein_coding
PTK7	3.66467	18.6063	protein_coding
PTMA	345.382	688.905	protein_coding
PTRF	19.6187	52.7641	protein_coding
QPRT	70.6809	195.466	protein_coding
R3HDM4	45.5298	120.932	protein_coding
RCSD1	21.9405	47.3675	protein_coding
RFK	7.52471	25.6079	protein_coding
RNF144A	3.45365	15.8976	protein_coding
RNF157	6.61212	16.472	protein_coding
RP11-301G19.1	216.205	523.477	lincRNA
RP11-782C8.2	0.0295331	0.719815	lincRNA
RP11-98O2.1	3.41336	47.2907	lincRNA
RTN2	10.7078	38.3384	protein_coding
SAMD14	0.0272292	0.323402	protein_coding
SARS	78.4735	166.936	protein_coding
SDC3	7.02261	18.7863	protein_coding
SELENBP1	21.6647	63.4204	protein_coding
SERPINF1	16.5733	48.9774	protein_coding
SIPA1	11.0821	31.1981	protein_coding
SLC12A7	0.824225	4.70636	protein_coding
SLC1A5	65.1907	211.629	protein_coding
SLC25A39	69.7248	161.113	protein_coding
SLC29A1	66.8507	263.102	protein_coding
SLC44A2	24.5943	56.8297	protein_coding
SLC4A2	49.8823	102.42	protein_coding
SLC6A9	2.60861	21.497	protein_coding
SOGA1	2.29025	6.09522	protein_coding
SPTB	6.04075	16.5285	protein_coding
SPTBN2	4.17305	17.7793	protein_coding
SREBF1	27.5232	71.3925	protein_coding
SREBF2	31.1107	63.1382	protein_coding
SSPO	0.455267	2.34971	processed_transcript
ST6GALNAC1	10.4131	46.8439	protein_coding
STAT5A	40.2835	95.1707	protein_coding
STMN3	15.2114	46.063	protein_coding
TAL1	25.4681	60.4193	protein_coding
TFR2	17.6126	83.3544	protein_coding
TIMELESS	25.9983	56.924	protein_coding
TK1	64.8342	164.226	protein_coding
TLE2	6.93115	22.512	protein_coding
TMCC2	1.02007	4.63516	protein_coding
TMEM9	48.8765	114.401	protein_coding
TNNT1	43.3916	179.75	protein_coding
TPI1	272.097	577.96	protein_coding
TSEN15	34.9423	82.9689	protein_coding
TSPAN32	4.40359	26.6816	protein_coding
TUBA1B	497.7	1117.94	protein_coding
TXNIP	91.1119	239.28	protein_coding
UBAC1	75.9382	182.437	protein_coding
UBE2T	43.9131	101.393	protein_coding
UCA1	13.4632	74.8945	processed_transcript
UCP2	32.4436	92.4375	protein_coding
UHRF1	12.5413	31.6197	processed_transcript
UNC13D	45.5595	100.016	protein_coding
UNC5B	0.439682	5.74123	protein_coding
UROD	180.111	479.321	protein_coding
YARS	58.5351	141.475	protein_coding
YIF1B	110.336	269.645	protein_coding
Z95704.2	165.87	420.007	pseudogene
ZMIZ1	4.97633	14.4706	protein_coding
ZMYM3	13.374	30.5835	protein_coding
ZMYND8	18.7852	45.3083	protein_coding
ZWINT	57.5735	134.731	protein_coding

## Sheet: significantly downregulated
Name	FPKM CEBPA	FPKM P30	Biotype
A2M	0.452684	0.0749059	protein_coding
ABCA10	43.1623	1.87759	protein_coding
ABCB11	3.55295	0.161792	protein_coding
ABCD2	1.09192	0.0607889	protein_coding
ABHD5	128.772	45.17	protein_coding
ABI3BP	0.823783	0.0646415	protein_coding
AC003092.1	5.19679	0	lincRNA
AC005019.3	2.06773	0	lincRNA
AC006153.3	71.2556	29.675	pseudogene
AC009312.1	0.725702	0	antisense
AC009495.2	2.13341	0	lincRNA
AC009502.4	0.380527	0	lincRNA
AC011747.6	0.417598	0	lincRNA
AC011754.1	4.64038	0.397343	sense_overlapping
AC013718.1	12.7397	0.213743	pseudogene
AC017048.2	0.660812	0	lincRNA
AC018470.4	21.3372	5.42257	lincRNA
AC067751.1	0.466936	0.0200668	miRNA
AC067959.1	1.76326	0	lincRNA
AC068535.3	0.814096	0	lincRNA
AC073043.1	0.2902	0.0789725	processed_transcript
AC084082.3	0.358548	0	lincRNA
AC090587.4	119.95	45.2381	sense_overlapping
AC090952.5	0.829432	0	antisense
AC093391.2	26.9777	1.30668	antisense
AC097359.2	0.639053	0	pseudogene
AC121334.1	41.3683	11.5537	miRNA
AC126323.1	4.99905	0.186313	miRNA
AC159540.1	2.73904	0.600463	lincRNA
AC195454.1	0.334949	0	lincRNA
ACAD10	215.224	57.0246	protein_coding
ACAD8	75.2278	30.0601	protein_coding
ACADL	0.507771	0	protein_coding
ACOT12	2.79043	0.0256547	protein_coding
ACSL1	82.4425	12.11	protein_coding
ACTG2	1.53111	0.0504023	protein_coding
ADAM12	0.51401	0	protein_coding
ADAM9	55.349	25.5241	protein_coding
ADAMTS12	1.24489	0.00818043	protein_coding
ADC	5.20867	0.61753	protein_coding
ADD3	71.0535	30.3539	protein_coding
ADGB	0.472479	0.0394364	protein_coding
ADM	3.86935	0.155477	protein_coding
ADSS	89.0759	32.5304	protein_coding
ADTRP	48.9089	18.3317	protein_coding
AF274855.1	89.384	33.7142	miRNA
AGAP4	21.3094	2.27226	protein_coding
AGAP6	49.1563	12.1727	protein_coding
AGBL2	5.281	0.942546	protein_coding
AGPAT9	33.1821	11.3995	protein_coding
AGTPBP1	18.3956	4.46949	protein_coding
AHCYL1	106.076	45.6491	protein_coding
AHI1	45.4072	13.2888	protein_coding
AIF1L	17.6928	3.38055	protein_coding
AJ006998.2	1.02447	0	lincRNA
AK9	11.2713	1.50737	protein_coding
AKAP12	14.6763	0.191946	protein_coding
AKAP2	1.21566	0.199239	protein_coding
AKAP9	40.6015	16.6777	protein_coding
AKR1C1	357.526	46.9242	protein_coding
AKR1C2	217.975	27.2177	protein_coding
AKR1D1	0.873311	0.0229602	protein_coding
AKTIP	29.9587	5.17492	protein_coding
AL359195.1	0.721485	0	protein_coding
ALAS1	67.9919	20.931	protein_coding
ALB	6.02352	0.328784	protein_coding
ALDH1A1	108.729	28.4737	protein_coding
ALDH6A1	40.0748	5.98707	protein_coding
ALDH8A1	1.49761	0.0404618	protein_coding
ALPK2	0.677953	0.0210015	protein_coding
ALPL	10.0699	1.02406	protein_coding
AMICA1	14.8862	0.685958	protein_coding
AMPD3	32.8641	8.01783	protein_coding
ANK3	12.7723	4.65052	protein_coding
ANKRD26P1	18.6541	0.187161	pseudogene
ANKRD6	13.285	0.453966	protein_coding
ANKUB1	10.3916	0.54963	protein_coding
ANXA1	1520.59	207.049	protein_coding
AOX1	5.43126	0.141307	protein_coding
AP000357.4	0.886835	0	pseudogene
AP001421.1	81.4802	29.8734	protein_coding
AP1AR	26.5868	7.79032	protein_coding
APLF	5.61656	0.84704	protein_coding
APMAP	72.9439	18.0795	protein_coding
APOBEC3A	2.28792	0	protein_coding
APP	0.981944	0.0103974	protein_coding
ARHGAP17	34.4952	14.8299	protein_coding
ARHGAP42	4.37797	0.745965	protein_coding
ARHGEF3	5.93558	1.38439	protein_coding
ARID5B	7.77371	0.341904	protein_coding
ARL5AP4	1.66366	0	pseudogene
ARMC12	24.5541	0.184993	protein_coding
ASB17	1.15758	0	protein_coding
ATF3	27.0392	6.09131	protein_coding
ATP10D	2.40679	0.304821	protein_coding
ATP2C1	64.0528	27.4371	protein_coding
ATP4B	0.391458	0	protein_coding
ATP6V0D2	3.00764	0.0923234	protein_coding
AVPI1	34.2404	7.16959	protein_coding
AXDND1	1.01838	0.118678	protein_coding
B4GALT4	18.4813	5.14196	protein_coding
BAALC	17.0496	0	protein_coding
BACH2	4.64769	1.44971	protein_coding
BCAP29	178.768	60.8823	protein_coding
BCAR3	10.0795	1.50638	protein_coding
BCL2A1	119.998	0.747427	protein_coding
BCL2L14	1.66728	0	protein_coding
BCL6	18.2224	3.06989	protein_coding
BDH1	37.3821	0.178168	protein_coding
BDKRB1	2.43098	0.122543	protein_coding
BHMT	8.26778	0.0296036	protein_coding
BTG1	91.5272	27.2194	protein_coding
C10orf118	18.511	2.89167	protein_coding
C10orf129	3.50701	0	protein_coding
C10orf131	42.608	3.4081	protein_coding
C11orf88	1.78695	0	protein_coding
C12orf29	100.841	19.0634	protein_coding
C12orf55	2.33674	0.119822	protein_coding
C12orf60	12.7077	1.11555	protein_coding
C14orf166	193.772	91.3966	protein_coding
C14orf182	0.819727	0.162135	protein_coding
C16orf70	35.9747	14.0018	protein_coding
C1orf101	10.1346	0.297861	protein_coding
C1orf204	23.4762	0.423889	protein_coding
C1orf228	6.15703	0.583636	protein_coding
C1QTNF9	0.872457	0.0690116	protein_coding
C2orf27A	2.71138	0.132996	protein_coding
C3	48.4793	11.2151	protein_coding
C3AR1	74.9725	3.99265	protein_coding
C3orf30	10.1545	0.145519	protein_coding
C4BPA	2.39599	0.0970449	protein_coding
C4BPAP1	1.22924	0	pseudogene
C5AR1	7.32443	0.266149	protein_coding
C5orf42	5.19174	0.10222	protein_coding
C6orf141	0.29597	0	protein_coding
C6orf211	94.9624	31.2837	protein_coding
C6orf229	8.6874	0.010506	protein_coding
C8orf87	6.33195	0	protein_coding
C9orf72	18.069	3.09177	protein_coding
CACNA1D	0.751241	0.0346676	protein_coding
CALB1	38.1409	2.93625	protein_coding
CALD1	4.3086	0.120374	protein_coding
CAMK4	0.371614	0.0238899	protein_coding
CAMSAP2	16.7736	2.49608	protein_coding
CAPRIN2	17.9694	6.60761	protein_coding
CASC10	3.48418	0.574051	protein_coding
CASC15	1.59103	0.0701647	lincRNA
CASK	17.4536	2.29547	protein_coding
CASP4	34.9129	5.36895	protein_coding
CASP5	0.442495	0	protein_coding
CAT	137.512	52.3722	protein_coding
CCDC125	26.272	6.39677	protein_coding
CCDC138	31.6401	10.6082	protein_coding
CCDC144A	6.68105	0.44628	protein_coding
CCDC149	10.2415	0.118695	protein_coding
CCDC40	0.563858	0.0955621	protein_coding
CCDC83	1.70999	0	protein_coding
CCL20	6.03443	0	protein_coding
CCNJL	0.710902	0.0568367	protein_coding
CCNYL1	13.0272	4.20527	protein_coding
CCR3	1.11046	0.0807546	protein_coding
CD109	6.49617	0.211703	protein_coding
CD38	5.6798	0.104744	protein_coding
CD44	10.3185	0.823315	protein_coding
CD55	179.791	61.7744	protein_coding
CDC14B	33.8972	10.5546	protein_coding
CDC20B	0.496309	0.0181913	protein_coding
CDC42EP3	22.0304	3.7494	protein_coding
CDC42P2	0.91467	0	pseudogene
CDH11	0.317899	0	protein_coding
CDH26	1.25379	0.0981187	protein_coding
CDS1	3.99857	0.247461	protein_coding
CERS3	3.73158	0.0157323	protein_coding
CES1	73.5291	0.271885	protein_coding
CFH	117.435	47.1872	protein_coding
CFHR1	1.79572	0.0412966	protein_coding
CGNL1	0.955976	0.0194548	protein_coding
CHI3L2	4.18806	0.144937	protein_coding
CHIT1	19.6902	0.0988198	protein_coding
CHORDC1	70.0421	28.7165	protein_coding
CHRNA10	102.18	50.7933	protein_coding
CHRNA3	0.915183	0.0546496	protein_coding
CHRNA6	0.687345	0.0234754	protein_coding
CLC	53.5359	1.20335	protein_coding
CLCN4	13.9645	0.807499	protein_coding
CLEC12A	50.7718	0.196688	protein_coding
CLEC4C	0.308386	0	protein_coding
CLLU1	9.00732	0.0195786	protein_coding
CLSTN2	0.484493	0.0215646	protein_coding
CMAHP	4.21196	0.178388	pseudogene
CNDP1	1.89327	0	protein_coding
CNDP2	69.9903	32.7384	protein_coding
COL12A1	0.432567	0.0409421	protein_coding
COL3A1	0.507948	0.0100496	protein_coding
COL5A2	3.43084	0.228092	protein_coding
COL6A3	4.71132	0.995949	protein_coding
COPZ2	1.38591	0.147553	protein_coding
CORIN	8.62775	0.109146	protein_coding
COX7A2L	346.518	151.237	protein_coding
CPD	40.0938	15.8683	protein_coding
CPM	34.5894	0.115347	protein_coding
CPNE6	7.2978	0.0639819	protein_coding
CRISPLD2	3.06485	0.12328	protein_coding
CRLF3	68.2235	20.3949	protein_coding
CRTAM	0.784997	0	protein_coding
CSF3R	58.9936	2.80343	protein_coding
CSGALNACT1	1.43737	0.0880036	protein_coding
CSGALNACT2	25.3761	6.91202	protein_coding
CSMD1	15.6969	4.08491	protein_coding
CSRP2	56.8156	3.5208	protein_coding
CSTA	35.9712	2.63915	protein_coding
CTAGE5	28.7274	10.764	protein_coding
CTB-61M7.2	7.31333	0	lincRNA
CTC-498J12.1	0.757102	0	lincRNA
CTD-2130F23.2	0.587238	0	lincRNA
CTD-2130O13.1	0.400972	0	lincRNA
CTD-2135D7.5	1.26619	0	lincRNA
CTD-2168K21.1	0.674593	0	lincRNA
CTD-2186M15.1	2.38166	0	pseudogene
CTD-2186M15.3	73.9758	7.50268	lincRNA
CTD-2207L17.1	52.0459	6.9304	pseudogene
CTD-2290P7.1	0.287294	0	pseudogene
CTD-2339F6.1	1.91908	0	lincRNA
CTD-2349B8.1	8.81785	0.630666	protein_coding
CTH	42.4177	13.5314	protein_coding
CTSK	19.1774	3.13889	protein_coding
CTSLP4	0.328976	0	pseudogene
CTSS	483.672	34.2321	protein_coding
CTXN2	0.571031	0.0065437	protein_coding
CUBN	2.14655	0.124234	protein_coding
CXCL3	15.8273	1.64975	protein_coding
CYBB	151.583	1.90387	protein_coding
CYCSP19	2.07791	0	pseudogene
CYP19A1	11.968	0.0656102	protein_coding
CYP3A4	3.23978	0.171402	protein_coding
CYP3A43	0.927006	0.126398	protein_coding
CYP3A5	295.024	18.9546	protein_coding
CYP3A7	23.6723	0.0468653	protein_coding
CYTIP	6.86288	0.370747	protein_coding
DACT2	2.44442	0	protein_coding
DAPL1	0.369245	0	protein_coding
DAPP1	24.4513	6.89456	protein_coding
DAW1	2.03944	0	protein_coding
DCDC1	0.863682	0.0377785	protein_coding
DCDC2	2.24907	0.03159	protein_coding
DCN	2.01328	0.268311	protein_coding
DDAH1	1.37019	0.148965	protein_coding
DDI2	33.1446	14.3596	protein_coding
DDR2	2.84582	0.4287	protein_coding
DDX4	2.63686	0.0817972	protein_coding
DENND1B	17.804	5.15744	protein_coding
DENND2C	3.94964	0.155082	protein_coding
DENND5A	70.5928	32.863	protein_coding
DEPTOR	2.72206	0.155813	protein_coding
DHRS9	56.5136	4.17834	protein_coding
DLEC1	2.13438	0.0336228	protein_coding
DLGAP2	1.07066	0.0131231	protein_coding
DMGDH	0.941023	0.0692732	protein_coding
DNAAF1	3.3116	0.220272	protein_coding
DNAH10	2.23619	0.105249	protein_coding
DNAH11	1.17869	0.0198809	protein_coding
DNAH12	5.39288	0.164604	protein_coding
DNAJA1	328.891	154.852	protein_coding
DNAJC13	29.881	7.55337	protein_coding
DNAL1	28.8441	3.12975	protein_coding
DOCK5	1.03794	0.0255988	protein_coding
DPPA2P2	0.57312	0	pseudogene
DPYD	13.8129	0.221359	protein_coding
DRAM1	19.8367	7.01376	protein_coding
DSP	1.10674	0.0528124	protein_coding
DST	17.9772	5.04796	protein_coding
DTNA	3.85705	0.174117	protein_coding
DUSP16	17.6505	6.31999	protein_coding
DYSF	37.5166	0.378776	protein_coding
ECHDC1	163.822	43.9963	protein_coding
ECHDC2	32.9771	1.23317	protein_coding
EEA1	10.9276	4.0508	protein_coding
EEF1A1P21	0.44969	0	pseudogene
EFCAB13	7.7606	1.98266	protein_coding
EGF	11.064	1.20157	protein_coding
EGLN1	64.7146	27.2773	protein_coding
EGR1	124.602	21.8165	protein_coding
EHD4	19.1933	5.57577	protein_coding
EHF	0.597104	0.0424269	protein_coding
ELOVL3	25.0722	0.665081	protein_coding
ELOVL4	0.625652	0	protein_coding
EML1	0.946688	0.176367	protein_coding
ENPEP	6.14805	0.0847768	protein_coding
ENPP2	18.896	0.0601593	protein_coding
EPB41L3	0.402286	0.0345476	protein_coding
EPB41L5	24.7395	7.44377	protein_coding
EPPIN	0.937735	0	protein_coding
EPS8	0.737461	0.154754	protein_coding
EPYC	0.788502	0	protein_coding
ERMN	1.1241	0.153207	protein_coding
ERRFI1	21.85	2.12375	protein_coding
ESRP1	32.2945	0.0504531	protein_coding
ETS2	49.5012	6.64781	protein_coding
EVA1A	0.462659	0	protein_coding
EXD1	4.09344	0.0269421	protein_coding
EXOC6B	7.15474	2.11527	protein_coding
EXPH5	6.11618	1.21943	protein_coding
EYA2	0.392473	0.0172645	protein_coding
F5	0.813421	0.012602	protein_coding
FAM107B	9.99266	0.502001	protein_coding
FAM110B	1.36825	0.109287	protein_coding
FAM134B	3.14389	0.0961004	protein_coding
FAM160A1	2.17925	0.0170574	protein_coding
FAM174B	9.44074	0.992532	protein_coding
FAM214A	21.7056	6.29034	protein_coding
FAM217B	21.3012	7.30137	protein_coding
FAM21B	13.7756	3.71558	protein_coding
FAM221A	0.377266	0.0317106	protein_coding
FAM8A1	58.9386	18.3901	protein_coding
FAR2	93.3534	5.07435	protein_coding
FARP1	0.839361	0.17056	protein_coding
FAUP1	0.763939	0	pseudogene
FBLN5	0.7302	0.0364262	protein_coding
FBN1	18.0704	0.411748	protein_coding
FBXO15	3.4007	0.311176	protein_coding
FBXW7	18.9274	7.01434	protein_coding
FCGR3A	52.7442	0.647788	protein_coding
FCRLA	65.7658	1.84829	protein_coding
FEM1C	10.8361	2.98399	protein_coding
FER1L6	1.91174	0.0921982	protein_coding
FERMT2	6.36385	0.668488	protein_coding
FGFBP2	1.37002	0.0611257	protein_coding
FGR	53.8953	0.218869	protein_coding
FH	270.793	130.279	protein_coding
FHL1	8.89052	1.31285	protein_coding
FIG4	33.8283	8.06518	protein_coding
FN1	12.4989	2.52366	protein_coding
FOLR3	3.82481	0.108619	protein_coding
FOS	21.1781	1.65866	protein_coding
FOSL2	23.5829	0.860695	protein_coding
FOXG1	21.1232	5.64721	protein_coding
FPR1	12.9867	0.191371	protein_coding
FPR2	13.92	0.300047	protein_coding
FRK	1.10713	0.0746866	protein_coding
FRMD4B	2.86518	0.0336075	protein_coding
FRMD6	1.8184	0.291846	protein_coding
FRY	3.20277	0.06916	protein_coding
FXYD2	0.763441	0.104339	protein_coding
GABRA2	2.84738	0.11497	protein_coding
GACAT1	0.5002	0	lincRNA
GAL3ST1	23.721	3.35578	protein_coding
GALNT3	2.31061	0.064227	protein_coding
GATA3	1.29854	0.0521813	protein_coding
GBP1	17.3763	0.0665471	protein_coding
GBP3	2.2588	0.094584	protein_coding
GCH1	19.5619	4.67208	protein_coding
GCKR	2.18595	0.0707173	protein_coding
GGT2	0.462723	0	protein_coding
GKN1	0.531386	0	protein_coding
GLIPR1	57.0222	2.1633	protein_coding
GLRB	0.52167	0	protein_coding
GLRX2	185.939	40.2582	protein_coding
GLYATL3	0.276292	0	protein_coding
GNL2	175.855	65.5571	protein_coding
GNLY	0.558005	0	protein_coding
GNS	55.2147	25.0488	protein_coding
GOLGA1	31.2245	12.7494	protein_coding
GPNMB	32.2409	1.25463	protein_coding
GPR110	0.355131	0.0210662	protein_coding
GPR111	5.37542	0.0213492	protein_coding
GPR113	5.53074	0.273588	protein_coding
GPR84	76.5915	1.06336	protein_coding
GPR97	54.2647	11.6305	protein_coding
GPX8	4.23281	0.270653	protein_coding
GRHL1	17.5541	2.76729	protein_coding
GRIN3A	3.45783	0.0324158	protein_coding
GRM1	1.36883	0.0755361	protein_coding
GS1-204I12.4	0.310184	0	lincRNA
GSAP	1.55894	0.0254127	protein_coding
GSG1	0.328365	0	protein_coding
GSTA1	5.35982	0.175398	protein_coding
GSTA3	0.878743	0	protein_coding
GUCY2F	0.355442	0	protein_coding
GXYLT1	28.2343	4.76832	protein_coding
GYG1	122.51	16.4812	protein_coding
H6PD	18.8288	6.03942	protein_coding
HADH	71.375	32.499	protein_coding
HAL	18.225	0.229292	protein_coding
HAND1	1.47111	0	protein_coding
HDAC9	5.1211	0.238578	protein_coding
HEATR5B	47.6628	12.0779	protein_coding
HEPHL1	3.83821	0.0660682	protein_coding
HFE	12.457	2.46698	protein_coding
HGD	0.669286	0.082306	protein_coding
HIF3A	1.59595	0.0286923	protein_coding
HK2	16.7484	6.84275	protein_coding
HMCN1	5.92525	0.907943	protein_coding
HMGA2	0.701922	0.0543513	protein_coding
HMGB1P46	0.994866	0	pseudogene
HMGN5	92.1896	18.612	protein_coding
HMSD	1.85418	0.145405	protein_coding
HOXA13	0.444722	0	protein_coding
HP	208.634	1.12135	protein_coding
HPGD	77.421	1.37252	protein_coding
HPS4	53.9872	14.6795	protein_coding
HRASLS5	8.28048	0.106269	protein_coding
HSPD1P6	0.420509	0	pseudogene
HYDIN	0.549731	0.109307	protein_coding
IDO1	1.83035	0.0778059	protein_coding
IFRD1	99.3551	38.0824	protein_coding
IGF1R	3.49142	0.992961	protein_coding
IL13RA1	46.7946	12.4859	protein_coding
IL17C	0.699381	0	protein_coding
IL18R1	39.723	3.08583	protein_coding
IL18RAP	30.2703	5.14082	protein_coding
IL1R1	11.9623	3.11905	protein_coding
IL1RAP	8.48802	0.454915	protein_coding
IL1RN	14.325	0.0801527	protein_coding
IL21-AS1	5.89589	0.0922612	antisense
IL26	0.841176	0	protein_coding
IL4R	16.9174	4.10113	protein_coding
IL6	6.23793	0.371168	protein_coding
IL6R	10.7799	0.289981	protein_coding
IL8	27.827	0.278505	protein_coding
INPP1	21.2565	1.39349	protein_coding
INPP4B	0.674827	0.121206	protein_coding
IPCEF1	2.51801	0.0821937	protein_coding
IQCA1	0.41485	0.0230071	protein_coding
IRG1	0.302108	0	protein_coding
ITGA10	3.85718	0.118116	protein_coding
ITGA8	10.0775	0.0343803	protein_coding
ITGAL	2.25987	0.318457	protein_coding
ITGAV	41.3915	14.4722	protein_coding
ITGAX	2.81645	0.101705	protein_coding
ITIH2	0.828188	0	protein_coding
ITK	0.289749	0	protein_coding
ITLN1	0.611532	0	protein_coding
KANK4	0.575492	0	protein_coding
KB-1448A5.1	1.51522	0	lincRNA
KB-1507C5.4	0.492855	0	lincRNA
KCNK18	0.279484	0	protein_coding
KDM5B	98.911	43.8606	protein_coding
KHDC1	63.3531	11.0143	protein_coding
KIAA0319L	67.1409	28.9736	protein_coding
KIAA0408	1.09056	0.10658	protein_coding
KIAA0430	36.0013	16.6439	protein_coding
KIAA1009	21.6601	5.48759	protein_coding
KIAA1045	2.31575	0.0395473	protein_coding
KIAA1211	2.5021	0.0599441	protein_coding
KIAA1217	1.04516	0.0197467	protein_coding
KIAA1549L	0.821351	0.013561	protein_coding
KIAA1715	82.0455	18.7089	protein_coding
KIDINS220	51.1828	23.3489	protein_coding
KLHL15	23.4099	6.84203	protein_coding
KLHL2P1	0.639604	0	pseudogene
KRT17P1	0.274188	0	pseudogene
KRT25	0.5583	0	protein_coding
KRT31	2.46719	0	protein_coding
KRT33B	0.432424	0	protein_coding
KRTAP19-3	1.46147	0	protein_coding
LACTBL1	0.351109	0	protein_coding
LAIR1	27.4094	0.61734	protein_coding
LAMA1	1.81419	0.0407132	protein_coding
LAMA2	5.71513	0.190961	protein_coding
LAMB4	1.20334	0.118146	protein_coding
LAMP2	131.97	59.9074	protein_coding
LCN2	264.055	3.15699	protein_coding
LCOR	15.3978	5.22521	protein_coding
LEKR1	8.46597	1.0708	protein_coding
LHX9	1.76706	0.0329715	protein_coding
LIN28B	42.5647	19.0462	protein_coding
LINC00284	2.00615	0	lincRNA
LITAF	61.8775	7.67195	protein_coding
LONRF2	6.09686	1.81489	protein_coding
LRP2	20.5945	0.308574	protein_coding
LRRC37A3	13.1755	0.789503	protein_coding
LTA4H	192.99	88.9229	protein_coding
LTF	2.27866	0.175158	protein_coding
LUCAT1	2.84992	0.0360719	lincRNA
LYRM4	127.809	43.7861	protein_coding
LYZ	1781.37	47.6212	protein_coding
MAML2	7.18204	2.45022	protein_coding
MAOB	2.4345	0.0185815	protein_coding
MAP2K6	30.7199	0.0887085	protein_coding
MAP3K2	9.07942	3.48789	protein_coding
MAP3K7	62.9947	28.7267	protein_coding
MAP3K7CL	4.11173	0.142793	protein_coding
MAP7D3	19.8426	3.86194	protein_coding
MAPK10	3.88408	0.0250609	protein_coding
MAPK14	100.896	40.7505	protein_coding
MARC1	2.3201	0.241326	protein_coding
MAST2	65.902	17.7596	protein_coding
MBP	0.338062	0.0581122	protein_coding
MCC	1.23706	0.149814	protein_coding
MCTP1	3.12128	0.100817	protein_coding
MDGA1	0.821826	0.0947603	protein_coding
ME1	38.8026	12.7873	protein_coding
ME3	0.52585	0.0213925	protein_coding
MED8	145.698	48.1568	protein_coding
MEF2C	72.4658	22.3623	protein_coding
MEFV	0.394889	0.0366345	protein_coding
MEIS1	8.66583	2.15004	protein_coding
METTL9	279.595	63.2743	protein_coding
MFI2	36.9849	11.988	protein_coding
MGAM	0.300004	0.035104	protein_coding
MGLL	0.279015	0.026942	protein_coding
MICU3	2.88259	0.30633	protein_coding
MIR4785	3.67178	0.0677093	miRNA
MIR5006	36.5421	7.62224	miRNA
MKRNP2	0.839017	0	pseudogene
MLKL	19.7647	5.04327	protein_coding
MLPH	0.957093	0	protein_coding
MME	3.0034	0.335161	protein_coding
MMP27	1.712	0	protein_coding
MMP7	0.582453	0	protein_coding
MMP8	176.595	0.210809	protein_coding
MNDA	210.252	0.847085	protein_coding
MOCS2	71.5593	25.4685	protein_coding
MPP4	1.07818	0.105675	protein_coding
MS4A14	1.20904	0.0396513	protein_coding
MTRR	73.9966	23.5124	protein_coding
MTTP	3.64366	0.312707	protein_coding
MTUS1	2.75554	0.0887559	protein_coding
MTUS2	2.34182	0.0389662	protein_coding
MUT	55.1167	18.4958	protein_coding
MYBL1	25.558	0.41807	protein_coding
MYBPC1	1.19991	0.0292651	protein_coding
MYLK4	2.00173	0.204595	protein_coding
MYO10	0.429999	0.0233574	protein_coding
MYO3B	3.72681	0.294709	protein_coding
MYO5A	4.66396	0.807889	protein_coding
MYOF	1.06321	0.0220089	protein_coding
MYOM1	42.8848	0.737112	protein_coding
MYPN	0.866689	0	protein_coding
MYRIP	0.625554	0.0615427	protein_coding
NAALAD2	14.1598	0.206984	protein_coding
NAF1	59.3694	14.1431	protein_coding
NAMPT	338.54	39.5205	protein_coding
NAV2	7.2448	0.349609	protein_coding
NAV3	0.575253	0.0257429	protein_coding
NCF1C	2.36875	0.118723	pseudogene
NCOA4	466.605	165.946	protein_coding
NDUFB11P1	1.96258	0	pseudogene
NEB	44.1267	2.06271	protein_coding
NECAB2	1.72017	0	protein_coding
NECAP1	36.2666	14.9077	protein_coding
NEDD9	0.355456	0.0555934	protein_coding
NEK3	15.1261	3.44503	protein_coding
NFE4	90.2316	27.8071	antisense
NFIL3	81.5158	7.4432	protein_coding
NFKBIZ	19.1386	6.60008	protein_coding
NLRC4	24.9828	0.374967	protein_coding
NLRC5	31.292	0.723631	protein_coding
NLRP12	1.62179	0.0285432	protein_coding
NOMO1	47.381	17.9121	protein_coding
NOMO2	14.9349	4.43769	protein_coding
NOMO3	10.5927	2.36496	protein_coding
NOP10	596.525	282.297	protein_coding
NOTCH2	8.01484	1.74714	protein_coding
NPC1	43.6621	16.3649	protein_coding
NPSR1-AS1	0.577864	0.00318591	processed_transcript
NR3C1	22.6678	8.34972	protein_coding
NR4A2	11.17	1.5128	protein_coding
NRBF2	73.5027	20.6435	protein_coding
NRBF2P3	3.54902	0	pseudogene
NRCAM	30.1345	1.20776	protein_coding
NRP1	0.314026	0.0283549	protein_coding
NUPR1	4.5471	0.184679	protein_coding
OAS1	42.1732	0.090087	protein_coding
OLAH	12.7979	0.340472	protein_coding
OLR1	40.3394	0.20278	protein_coding
OR51T1	6.80809	0	protein_coding
OR52E2	0.697243	0	protein_coding
OR6B2	1.21397	0	protein_coding
OR7E19P	0.464142	0	pseudogene
ORM1	891.132	3.41303	protein_coding
ORM2	128.466	0.346302	protein_coding
ORMDL1	120.549	44.6588	protein_coding
OSBPL1A	1.50329	0.0497156	protein_coding
OSBPL6	32.6811	10.6488	protein_coding
OSCP1	1.11642	0.196514	protein_coding
OSR2	47.0428	3.55813	protein_coding
OTP	19.3227	0.102978	protein_coding
P2RY1	21.95	4.38493	protein_coding
PACRG	11.2622	0	protein_coding
PADI4	12.8751	0.176518	protein_coding
PALMD	7.49283	0.774565	protein_coding
PAXBP1	238.823	33.612	protein_coding
PCDHA1	0.985606	0.0211528	protein_coding
PCDHB6	0.322194	0	protein_coding
PCDP1	3.56482	0.150548	protein_coding
PCGF6	34.8984	11.5083	protein_coding
PCNXL2	0.832035	0.131878	protein_coding
PDE4D	0.363332	0.0305271	protein_coding
PDGFRB	0.710367	0.066591	protein_coding
PDLIM1P4	13.2904	0.0307061	pseudogene
PDLIM5	148.715	34.9628	protein_coding
PDP1	5.84609	0.875086	protein_coding
PEX11A	0.519658	0	protein_coding
PEX3	117.866	15.5834	protein_coding
PF4V1	0.870975	0	protein_coding
PHLDA1	9.15321	1.20972	protein_coding
PIH1D2	32.9326	2.10546	protein_coding
PIWIL2	2.42727	0.0812287	protein_coding
PKD1L2	0.347274	0.0359478	polymorphic_pseudogene
PKD2L1	0.44999	0	protein_coding
PKP2	23.2545	6.21581	protein_coding
PLAUR	74.9363	19.071	protein_coding
PLBD1	81.6327	13.8259	protein_coding
PLCL1	0.808268	0	protein_coding
PLEK	13.2647	3.17179	protein_coding
PLIN2	164.145	19.9219	protein_coding
PNLDC1	0.917402	0.0230819	protein_coding
POLA1	56.0001	15.6067	protein_coding
PPARG	3.05896	0.140851	protein_coding
PPIL6	11.7783	0.293391	protein_coding
PPP1R2	49.0242	20.6873	protein_coding
PRG4	1.56233	0.0763849	protein_coding
PRKCG	0.315856	0.0181647	protein_coding
PRKG2	2.79099	0.2967	protein_coding
PRLR	1.16444	0.0149574	protein_coding
PRMT5	254.068	105.974	protein_coding
PRNP	44.5773	13.1577	protein_coding
PROK2	0.692332	0	protein_coding
PRRT4	4.84092	0.0404427	protein_coding
PTGER3	24.4183	7.85759	protein_coding
PTP4A1	53.6176	21.9438	protein_coding
PTPRE	5.07123	0.081328	protein_coding
PTPRK	0.322781	0.0753941	protein_coding
PTPRM	1.26204	0.111021	protein_coding
QSOX1	115.132	34.7956	protein_coding
R3HDM1	44.0475	19.24	protein_coding
RAB27B	5.15645	0.602669	protein_coding
RAB31	39.4224	14.129	protein_coding
RAB7L1	39.8056	10.3949	protein_coding
RAP2C	88.5602	19.5998	protein_coding
RAPGEF4	1.26612	0.161643	protein_coding
RAPH1	5.173	0.176273	protein_coding
RASGRP1	4.38666	1.22237	protein_coding
RASSF8	6.49054	0.249339	protein_coding
RASSF8-AS1	2.02868	0.119882	antisense
RELB	6.77799	0.647757	protein_coding
RETN	0.425386	0	protein_coding
RFPL4A	13.9714	0.178174	protein_coding
RGS2	30.7205	1.67945	protein_coding
RGS22	0.406022	0	protein_coding
RGSL1	0.865395	0	protein_coding
RIMS1	0.804897	0.0372134	protein_coding
RNASE11	0.691268	0.0577023	protein_coding
RND3	0.37141	0	protein_coding
RNF182	35.2716	11.1863	protein_coding
RNF186	0.879813	0	protein_coding
RNF20	37.6641	14.5531	protein_coding
ROCK1P1	4.27149	0.207483	pseudogene
RORA	2.34371	0.0267783	protein_coding
RP1-152L7.5	58.9987	9.79549	pseudogene
RP1-60O19.1	1.40297	0.10031	lincRNA
RP11-1007I13.2	0.793579	0	pseudogene
RP11-1109M24.11	0.564692	0	pseudogene
RP11-119D18.1	0.369231	0	lincRNA
RP11-125O18.1	0.385757	0	lincRNA
RP11-125P18.1	0.519576	0	lincRNA
RP11-1267H10.2	0.722545	0	pseudogene
RP11-12A2.1	0.896115	0	pseudogene
RP11-141M1.3	0.609378	0	lincRNA
RP11-15H20.5	19.9724	2.39717	pseudogene
RP11-166N6.2	2.00234	0	antisense
RP11-1C1.7	2.88109	0	antisense
RP11-203B9.4	6.91893	0.695902	antisense
RP11-253D19.1	0.892743	0	lincRNA
RP11-275I4.2	0.530139	0	lincRNA
RP11-277B15.2	0.847244	0.0631502	antisense
RP11-2H8.3	1.21006	0	pseudogene
RP11-308D13.3	0.520265	0	lincRNA
RP11-325F22.5	0.341758	0	lincRNA
RP11-32B5.1	9.43789	0.411135	pseudogene
RP11-32B5.7	3.03982	0.150426	lincRNA
RP11-355I22.7	0.360488	0	sense_overlapping
RP11-359E3.4	8.53572	0.828193	antisense
RP11-365F18.1	6.46578	0	pseudogene
RP11-397G17.1	1.9633	0	lincRNA
RP11-421L10.1	2.42045	0	lincRNA
RP11-425A23.1	0.560339	0	antisense
RP11-444D3.1	0.643566	0	lincRNA
RP11-446H18.5	0.664216	0	lincRNA
RP11-463D19.2	129.917	49.4196	protein_coding
RP11-463J10.4	2.08709	0	antisense
RP11-467D6.1	6.57338	0.706591	antisense
RP11-483E7.1	3.10299	0	lincRNA
RP11-495P10.3	0.465468	0	lincRNA
RP11-502H18.2	1.89604	0	lincRNA
RP11-529H2.1	3.51521	0	lincRNA
RP11-536I6.2	1.37852	0	lincRNA
RP11-555K12.1	0.610232	0	pseudogene
RP11-567C2.1	0.493172	0	lincRNA
RP11-567L7.6	6.17779	0	lincRNA
RP11-575L7.2	0.351056	0	antisense
RP11-576N17.3	0.565826	0	pseudogene
RP11-61L19.2	49.271	1.05844	lincRNA
RP11-646E20.6	2.11937	0.0853839	pseudogene
RP11-692N5.1	0.769398	0	lincRNA
RP11-693N9.2	5.03073	0	pseudogene
RP11-696N14.1	47.1744	2.4193	antisense
RP11-6J21.2	1.26829	0	lincRNA
RP11-712B9.2	33.817	0.752149	antisense
RP11-73O6.3	4.59103	0.429791	antisense
RP11-744K17.9	6.36004	0.177165	lincRNA
RP11-791M20.1	0.362996	0	lincRNA
RP11-795H16.3	0.433203	0	lincRNA
RP11-800A3.3	0.518391	0	lincRNA
RP11-813N20.3	0.269471	0	pseudogene
RP11-817J15.3	0.322734	0	protein_coding
RP11-818F20.4	1.68283	0	lincRNA
RP11-81H14.2	13.6805	0.144299	lincRNA
RP11-849F2.4	2.10059	0	lincRNA
RP11-84C10.2	0.314459	0	lincRNA
RP11-93I21.3	0.329011	0	lincRNA
RP13-565O16.2	0.928807	0	pseudogene
RP13-7D7.1	1.27117	0	pseudogene
RP13-81N3.2	0.405346	0	lincRNA
RP2	17.7451	5.8028	protein_coding
RP3-323P13.2	0.73374	0.0259434	antisense
RP3-399L15.3	58.383	0.999734	antisense
RP3-449M8.6	1.3031	0	lincRNA
RP4-680D5.9	5.40362	0	lincRNA
RP4-799D16.1	1.19841	0	lincRNA
RP5-1182A14.5	4.56341	0	lincRNA
RP5-871G17.5	0.347853	0	pseudogene
RP5-891H21.5	1.41736	0	pseudogene
RP5-894D12.3	0.434824	0	lincRNA
RP6-206I17.1	0.976366	0.00674833	lincRNA
RPGRIP1	8.4945	0.861758	protein_coding
RPS24P13	2.57239	0	pseudogene
RSU1	110.475	41.0732	protein_coding
RTN3	366.553	181.716	protein_coding
S100A11	1085.08	229.964	protein_coding
S100A12	1609.4	4.0077	protein_coding
S100A8	3730.94	9.53823	protein_coding
S100A9	4623.08	11.0828	protein_coding
S100P	134.514	6.77508	protein_coding
S1PR1	16.1504	4.24584	protein_coding
SAGE1	57.3403	26.9341	protein_coding
SAMD7	0.431997	0	protein_coding
SAT1	512.342	74.0294	protein_coding
SC5D	72.9165	18.535	protein_coding
SCG2	2.45475	0.44747	protein_coding
SCN3B	0.549915	0.0393616	protein_coding
SCN7A	3.0342	0.0593827	protein_coding
SCUBE2	1.02833	0.164571	protein_coding
SDC2	23.4057	1.59745	protein_coding
SDC4	23.7476	7.8184	protein_coding
SDCBP	371.169	151.473	protein_coding
SEC61G	708.192	237.657	protein_coding
SEL1L3	30.0912	7.63383	protein_coding
SEMA3C	23.6782	2.06865	protein_coding
SEPT3	0.686284	0.0755325	protein_coding
SERAC1	39.6919	4.29639	protein_coding
SERINC1	125.909	51.6969	protein_coding
SERPINB10	26.1179	0.132669	protein_coding
SERPINB9	81.2056	20.2474	protein_coding
SERPINE2	3.42323	0.0667378	protein_coding
SERPINI1	286.303	10.2907	protein_coding
SERPINI2	0.547742	0.0265514	protein_coding
SESN1	75.3979	15.3266	protein_coding
SETD7	6.59175	1.24639	protein_coding
SEZ6L	0.713848	0	protein_coding
SGK1	14.0856	4.63412	protein_coding
SGMS2	0.690559	0.0145647	protein_coding
SH3BP5	103.67	18.1822	protein_coding
SHROOM3	2.03118	0.0278818	protein_coding
SIK1	13.5063	0.609953	protein_coding
SIKE1	92.3299	22.0472	protein_coding
SIRT1	49.7696	17.148	protein_coding
SKAP1	9.29004	0.330112	protein_coding
SLA	0.296961	0.028528	protein_coding
SLC12A2	25.7255	5.55809	protein_coding
SLC16A4	8.18031	0.508588	protein_coding
SLC16A9	6.25837	1.35323	protein_coding
SLC1A3	2.65175	0.00319545	protein_coding
SLC22A15	13.5374	0.543983	protein_coding
SLC22A16	1.04744	0.0705974	protein_coding
SLC25A24	54.3993	23.9037	protein_coding
SLC25A27	2.15194	0.0929762	protein_coding
SLC26A3	232.015	0.194451	protein_coding
SLC26A4	5.04208	0.187725	protein_coding
SLC26A8	2.8523	0.075746	protein_coding
SLC37A3	40.0098	17.8345	protein_coding
SLC41A2	1.63964	0.230909	protein_coding
SLC51A	7.82267	0.254809	protein_coding
SLC5A4	0.498304	0	protein_coding
SLC6A12	1.06113	0.0874233	protein_coding
SLC6A13	7.64276	0.798503	protein_coding
SLC7A11	26.2064	6.73856	protein_coding
SLC7A7	16.134	1.05446	protein_coding
SLC9A1	25.453	8.68243	protein_coding
SMAD1	0.627607	0.0913293	protein_coding
SMARCA1	15.4329	4.39668	protein_coding
SMG1	65.2846	21.9708	protein_coding
SNX18	12.9559	3.80033	protein_coding
SOAT1	95.6588	21.2313	protein_coding
SOD1	1413.23	479.05	protein_coding
SOD2	542.517	54.1192	protein_coding
SORCS2	1.97471	0.0223461	protein_coding
SPATS2L	41.4715	8.33109	protein_coding
SPTAN1	66.3188	14.1735	protein_coding
SPTSSA	40.1738	14.8894	protein_coding
SRFBP1	22.6942	6.86118	protein_coding
SRGN	635.943	107.432	protein_coding
STARD13	2.66255	0.0770959	protein_coding
STK39	25.8283	5.75515	protein_coding
STOM	176.099	20.6238	protein_coding
STOML3	1.15994	0	protein_coding
STX11	61.0792	0.423303	protein_coding
STXBP5-AS1	14.012	2.09065	antisense
SULF1	1.92039	0.0385965	protein_coding
SYNE1	19.0087	0.154855	protein_coding
SYNE2	11.3479	0.333478	protein_coding
SYT11	4.50996	0.137671	protein_coding
SYTL3	7.47496	0.555844	protein_coding
TAB3	26.5519	12.4268	protein_coding
TAPT1	72.8173	18.9034	protein_coding
TCN1	47.7326	6.37131	protein_coding
TCP11L2	16.2998	3.29703	protein_coding
TDRD9	24.2783	0.113082	protein_coding
TEKT3	1.3342	0.0560386	protein_coding
TENM1	56.508	5.88404	protein_coding
TG	0.570077	0.0345635	protein_coding
TGFBR3	29.462	10.3238	protein_coding
TGM4	0.694288	0.0109889	protein_coding
THEM5	1.67086	0	protein_coding
TIAM1	0.593118	0.031114	protein_coding
TIMM23	346.025	114.935	protein_coding
TIPRL	112.67	52.0853	protein_coding
TLN2	4.3793	0.358201	protein_coding
TM2D2	65.2318	19.4421	protein_coding
TMEM176A	0.357071	0.0153816	protein_coding
TMEM184C	37.2039	11.4781	protein_coding
TMEM31	0.716134	0	protein_coding
TMEM52B	1.74883	0.0246544	protein_coding
TMEM65	20.546	6.4347	protein_coding
TMEM67	20.0986	2.47331	protein_coding
TMEM71	43.4829	0.27947	protein_coding
TMPRSS11D	2.8248	0.0458256	protein_coding
TMPRSS3	0.642531	0.050575	protein_coding
TMSB4X	3880.7	1036.46	protein_coding
TMX4	28.0885	9.6848	protein_coding
TNFAIP3	18.6564	1.90345	protein_coding
TNFAIP6	99.4239	0.415237	protein_coding
TNFRSF10B	38.369	10.8962	protein_coding
TNFRSF19	1.329	0.0303922	protein_coding
TNFSF13B	3.86134	0.190314	protein_coding
TNPO1	100.428	41.5971	protein_coding
TP53BP2	47.8833	21.4119	protein_coding
TP53I11	5.88835	0.497742	protein_coding
TPH2	5.62144	0.170211	protein_coding
TPM4	175.004	71.4902	protein_coding
TRAF1	1.32947	0.0410008	protein_coding
TRIB1	105.753	1.54027	protein_coding
TRIB2	74.0627	27.2816	protein_coding
TRIM55	7.79282	0.0544024	protein_coding
TRIM67	19.4032	0.154784	protein_coding
TRIM9	0.877187	0.0607793	protein_coding
TRPS1	8.61066	2.50063	protein_coding
TSPAN8	89.6301	0.878648	protein_coding
TTC27	56.1504	20.2593	protein_coding
TUBB4A	21.9751	3.38109	protein_coding
UAP1	287.786	75.7552	protein_coding
UBQLN4P1	0.520709	0	pseudogene
UGCG	46.6376	19.9552	protein_coding
UGP2	150.506	64.0787	protein_coding
UMODL1	0.300277	0	protein_coding
UPP1	11.7319	0.981297	protein_coding
USP38	24.5288	9.35128	protein_coding
VAMP1	46.6777	6.95442	protein_coding
VAMP3	109.275	37.2063	protein_coding
VCAN	0.520236	0.0248066	protein_coding
VEPH1	30.6588	0.291388	protein_coding
VIM	2296.2	496.541	protein_coding
VN1R11P	0.409627	0	pseudogene
VNN1	26.2394	0.0743712	protein_coding
VNN2	12.7084	0.649699	protein_coding
VNN3	40.699	0.0889374	protein_coding
VPS8	66.9095	22.7749	protein_coding
VSTM1	0.300018	0	protein_coding
VTCN1	1.08037	0.0169339	protein_coding
VWA5A	78.2337	16.1522	protein_coding
WDR19	44.3144	9.51188	protein_coding
WFDC2	0.480078	0	protein_coding
WWTR1	2.57753	0.467025	protein_coding
XAGE2	0.783571	0	protein_coding
XPR1	92.7977	26.86	protein_coding
YPEL5	84.566	33.0009	protein_coding
ZBTB21	12.4819	4.55465	protein_coding
ZBTB43	13.1439	4.66293	protein_coding
ZCCHC6	26.5128	6.38967	protein_coding
ZFX	21.5332	6.19895	protein_coding
ZFYVE26	9.12384	3.16196	protein_coding
ZKSCAN8	51.7104	23.3777	protein_coding
ZNF385D	0.866173	0.0484426	protein_coding
ZNF391	20.2742	5.07702	protein_coding
ZNF589	32.1062	13.2261	protein_coding
