# Supplementary material for: C/EBPα-p30 protein induces expression of the oncogenic long non-coding RNA UCA1 in acute myeloid leukemia
Source: Oncotarget. 2015 May 25;6(21):18534–44. doi: 10.18632/oncotarget.4069 (PMC4621908; doi:10.18632/oncotarget.4069)
Supplement: Supplementary file 4 [file oncotarget-06-18534-s004.xlsx]

## Sheet: all
Table S3. RNAs with differential expression between CTR and P30 samples
Name	FPKM CTR	FPKM P30	Biotype
7SK	0.540071	1.05966	misc_RNA
7SK	0.713073	2.2411	misc_RNA
A1BG	23.4903	17.1158	protein_coding
A1BG-AS1	2.746	2.61468	antisense
AAAS	78.1782	82.5562	protein_coding
AACS	8.25524	6.95873	protein_coding
AACSP1	1.06063	0.855325	pseudogene
AAED1	8.39992	8.65194	protein_coding
AAGAB	33.2995	35.2146	protein_coding
AAK1	4.56414	5.8067	protein_coding
AAMDC	52.1249	39.8739	protein_coding
AAMP	57.6665	52.9594	protein_coding
AAR2	24.7015	24.1726	protein_coding
AARS	135.804	100.12	protein_coding
AARS2	19.1833	18.185	protein_coding
AARSD1	38.5652	40.8218	protein_coding
AASDH	9.16941	11.567	protein_coding
AASDHPPT	42.8806	45.412	protein_coding
AATF	46.617	51.4054	protein_coding
AATK	0.664369	0.379436	protein_coding
ABAT	0.322651	0.303511	protein_coding
ABC7-42389800N19.1	6.57702	5.60448	pseudogene
ABCA10	2.54613	1.87759	protein_coding
ABCA11P	12.9417	11.4679	pseudogene
ABCA17P	0.643399	1.0926	pseudogene
ABCA2	13.0739	11.6805	protein_coding
ABCA3	13.8904	12.0907	protein_coding
ABCA6	0.181477	0.693909	protein_coding
ABCA7	28.4912	30.0929	protein_coding
ABCA8	6.35596	7.4538	protein_coding
ABCA9-AS1	0.624033	0.306328	antisense
ABCB1	0.825182	1.31769	protein_coding
ABCB10	51.3543	45.7994	protein_coding
ABCB10P1	5.77682	4.79362	pseudogene
ABCB10P3	0.999025	0.928525	pseudogene
ABCB10P4	2.31283	2.25074	pseudogene
ABCB4	0.41002	0.43968	protein_coding
ABCB6	73.5836	66.441	protein_coding
ABCB7	18.4949	19.6929	protein_coding
ABCB8	37.0503	44.514	protein_coding
ABCB9	5.20132	4.30422	protein_coding
ABCC1	16.7589	15.4283	protein_coding
ABCC10	14.7662	18.3307	protein_coding
ABCC13	0.250158	0.443129	pseudogene
ABCC4	14.3511	19.0748	protein_coding
ABCC5	44.1577	37.8243	protein_coding
ABCC6	0.328397	0.315862	protein_coding
ABCC6P2	0.279914	0.174914	pseudogene
ABCC9	0.768754	0.887888	protein_coding
ABCD1	8.66877	8.2901	protein_coding
ABCD3	14.3662	15.2298	protein_coding
ABCD4	19.9048	21.9764	protein_coding
ABCE1	57.7119	59.7519	protein_coding
ABCF2	41.7727	41.2632	protein_coding
ABCF3	30.6055	29.4562	protein_coding
ABHD1	0.533581	0.49187	protein_coding
ABHD10	12.5916	13.0459	protein_coding
ABHD11	21.3978	19.2413	protein_coding
ABHD12	14.9038	14.1473	protein_coding
ABHD13	3.20928	3.22344	protein_coding
ABHD14A	107.228	84.5162	protein_coding
ABHD14B	63.4458	62.2453	protein_coding
ABHD15	4.54965	4.6901	protein_coding
ABHD16B	7.50118	7.06915	protein_coding
ABHD17A	52.1043	53.6054	protein_coding
ABHD17B	10.1743	10.8006	protein_coding
ABHD17C	0.311555	0.269011	protein_coding
ABHD2	17.3454	27.2954	protein_coding
ABHD3	30.0942	36.2748	protein_coding
ABHD4	18.0509	17.1744	protein_coding
ABHD5	39.5913	45.17	protein_coding
ABHD6	4.67935	3.05692	protein_coding
ABHD8	10.6682	11.8195	protein_coding
ABI1	33.8851	39.2608	protein_coding
ABI2	14.5942	11.2221	protein_coding
ABL1	54.7571	54.2802	protein_coding
ABL2	4.60341	5.17232	protein_coding
ABO	12.0292	18.7518	protein_coding
ABR	2.4777	2.57734	protein_coding
ABRACL	21.4613	23.245	protein_coding
ABT1	30.6557	29.7901	protein_coding
ABTB1	5.8469	5.6848	protein_coding
ABTB2	0.300315	0.297991	protein_coding
AC000041.8	36.2838	34.0087	pseudogene
AC000068.10	0.842037	0.667837	antisense
AC000068.5	1.40464	1.53821	antisense
AC000068.9	1.08456	1.71816	antisense
AC000120.7	24.4722	27.4514	sense_overlapping
AC002059.10	0.963904	0.386197	sense_intronic
AC002066.1	0.296084	0.0641728	antisense
AC002116.7	1.46144	1.86783	antisense
AC002116.8	29.3047	31.0964	processed_transcript
AC002117.1	0.138464	0.301361	antisense
AC002310.12	3.42829	3.40124	antisense
AC002310.13	54.5222	57.4929	protein_coding
AC002310.7	0.218468	0.310942	antisense
AC002398.12	78.133	83.0498	antisense
AC002454.1	1.68392	0.775947	antisense
AC002467.7	9.96217	10.0388	antisense
AC002480.2	0.536395	0.598829	lincRNA
AC002480.3	0.914135	0.656836	antisense
AC002539.1	4.39767	4.25409	antisense
AC002550.5	14.5638	15.591	antisense
AC002985.3	150.11	140.833	protein_coding
AC003001.1	1.72124	1.80703	miRNA
AC003002.4	13.8917	11.6128	protein_coding
AC003005.4	1.07774	1.0929	protein_coding
AC003006.7	9.89962	12.2904	protein_coding
AC003029.1	27.0798	28.5046	pseudogene
AC003102.1	4.77356	1.73377	protein_coding
AC003104.1	5.57389	4.57837	sense_intronic
AC003665.1	0.960488	0.939575	antisense
AC004009.3	0.173741	0.364396	lincRNA
AC004019.18	2.51961	1.88993	lincRNA
AC004057.1	0.416801	0.215133	pseudogene
AC004069.2	1.49232	1.31124	lincRNA
AC004076.9	0.644924	0.673661	protein_coding
AC004158.2	4.02511	3.29282	lincRNA
AC004257.3	4.28437	3.01792	lincRNA
AC004381.6	29.5464	33.4801	protein_coding
AC004381.7	0.799124	0.545891	antisense
AC004383.3	0.189969	0.706595	pseudogene
AC004410.3	40.7326	49.0614	sense_intronic
AC004463.6	14.5959	15.4169	antisense
AC004466.1	2.55987	1.85774	protein_coding
AC004538.3	0.331153	0.386663	processed_transcript
AC004540.5	1.05626	0.893521	lincRNA
AC004771.1	2.24455	2.63717	pseudogene
AC004791.2	0.0811649	0.449242	processed_transcript
AC004824.1	86.241	96.8304	miRNA
AC004837.3	20.7649	21.3645	pseudogene
AC004837.5	0.97501	0.556287	antisense
AC004840.9	3.12565	3.08952	lincRNA
AC004893.11	13.1788	14.7729	antisense
AC004917.1	25.54	21.0686	pseudogene
AC004943.1	0.432102	0.498456	miRNA
AC004951.5	11.8925	11.327	pseudogene
AC004967.7	0.379507	0.283734	pseudogene
AC004980.7	3.48807	3.6047	pseudogene
AC004980.9	5.36575	5.57572	pseudogene
AC005003.1	0.925196	0.711027	protein_coding
AC005037.3	0.682511	0.56227	antisense
AC005041.17	4.57149	3.55881	antisense
AC005062.2	1.75705	2.38677	sense_overlapping
AC005076.5	5.25341	5.03909	antisense
AC005077.14	0.351685	0.683868	pseudogene
AC005082.1	37.7958	39.9612	protein_coding
AC005083.1	2.95319	3.8001	processed_transcript
AC005154.6	92.1303	95.5758	processed_transcript
AC005224.2	0.473261	0.339459	antisense
AC005256.1	1.10943	1.73078	lincRNA
AC005280.1	6.57818	7.0735	pseudogene
AC005306.3	2.86875	2.605	antisense
AC005307.1	14.3313	7.2001	lincRNA
AC005307.3	32.8448	17.6729	lincRNA
AC005329.7	2.84492	2.28284	antisense
AC005363.9	3463.44	3812.85	pseudogene
AC005534.8	0.360107	0.3428	antisense
AC005537.2	1.64234	1.51506	processed_transcript
AC005562.1	0.549048	0.961092	processed_transcript
AC005592.2	2.00056	1.85597	antisense
AC005594.3	0.763076	0.721003	antisense
AC005606.1	24.2332	24.3526	protein_coding
AC005614.5	15.196	13.3876	processed_transcript
AC005616.1	1.00878	0.466448	lincRNA
AC005618.1	99.4377	91.8299	pseudogene
AC005618.6	1.10121	0.77495	lincRNA
AC005682.5	4.01405	4.09395	processed_transcript
AC005758.1	6.21463	7.31875	pseudogene
AC005775.2	0.330507	0.372396	antisense
AC005779.2	9.64311	9.67813	protein_coding
AC005789.11	1.27265	0.584088	lincRNA
AC005884.1	1.56934	2.82952	pseudogene
AC005943.4	190.934	174.438	processed_transcript
AC005943.5	1.89528	1.29249	lincRNA
AC005954.3	18.2954	17.7594	sense_intronic
AC006011.4	34.8141	36.1256	pseudogene
AC006014.7	24.0158	25.402	pseudogene
AC006033.22	0.400474	0.457621	pseudogene
AC006035.1	2.98938	2.43352	pseudogene
AC006042.8	0.278456	0.233589	pseudogene
AC006116.17	0.625057	0.650773	antisense
AC006116.20	2.06774	0.958608	protein_coding
AC006116.21	4.83166	4.31298	lincRNA
AC006116.22	0.447184	0.32931	pseudogene
AC006126.4	8.34369	6.08469	lincRNA
AC006129.4	0.363944	0.559598	lincRNA
AC006153.3	27.9023	29.675	pseudogene
AC006262.5	0.884372	2.51191	lincRNA
AC006272.1	0.495333	0.144776	lincRNA
AC006277.2	0.235604	0.331839	antisense
AC006435.1	6.45318	6.1596	protein_coding
AC006483.1	1267.34	1506	miRNA
AC006486.1	0.581854	0.530987	protein_coding
AC006486.9	81.8457	88.7803	protein_coding
AC006538.1	2.56589	4.09717	sense_intronic
AC006538.4	88.8349	134	protein_coding
AC006547.8	135.141	126.596	antisense
AC006946.16	1.28796	1.28314	lincRNA
AC006946.17	0.421071	0.265016	lincRNA
AC006978.6	4.58637	5.14775	pseudogene
AC006994.3	3.91277	3.86909	miRNA
AC007009.1	6.25631	6.86039	antisense
AC007036.5	16.4767	10.4877	sense_overlapping
AC007038.7	0.825739	1.13166	antisense
AC007040.11	51.1579	57.2176	protein_coding
AC007131.1	0.746816	0.63602	lincRNA
AC007204.2	2.95805	4.21868	lincRNA
AC007216.1	79.6191	78.5189	miRNA
AC007228.8	0.31077	0.430432	pseudogene
AC007246.3	17.4348	13.381	antisense
AC007272.3	0.212105	0.445904	pseudogene
AC007278.3	0.475502	0.300804	sense_intronic
AC007283.5	27.1863	28.4805	lincRNA
AC007292.6	0.650038	0.3759	antisense
AC007292.7	7.79517	7.60267	antisense
AC007347.1	15.3229	13.5083	pseudogene
AC007365.3	0.377937	0.44003	lincRNA
AC007382.1	6.60591	3.64239	protein_coding
AC007383.3	6.12343	5.53226	lincRNA
AC007401.1	19.9102	18.3464	pseudogene
AC007405.4	0.678365	0.789484	lincRNA
AC007405.6	6.81518	7.54615	lincRNA
AC007551.3	0.527883	0.345765	lincRNA
AC007566.10	29.3129	28.5496	antisense
AC007690.1	0.308796	0.331834	pseudogene
AC007773.2	0.772084	0.670683	antisense
AC007773.3	14.5141	17.7745	protein_coding
AC007956.1	12.6772	12.3507	protein_coding
AC008174.3	0.564664	0.260073	antisense
AC008440.10	17.3454	29.7593	lincRNA
AC008443.1	36.6185	34.8449	protein_coding
AC008592.7	0.0946386	0.680015	lincRNA
AC008738.1	1.29361	1.47197	pseudogene
AC008746.12	0.498696	0.375811	lincRNA
AC008752.1	0.347871	0.639851	miRNA
AC008865.1	12.2871	12.0249	pseudogene
AC008949.1	39.3391	42.5656	miRNA
AC008982.2	0.694096	0.388452	sense_intronic
AC009005.2	1.58111	2.47918	antisense
AC009052.12	110.694	108.623	processed_transcript
AC009061.1	0.583788	0.68383	pseudogene
AC009065.2	138.608	138.691	miRNA
AC009107.1	1.37477	2.81411	pseudogene
AC009120.3	0.82878	1.33854	pseudogene
AC009120.6	3.35514	3.309	antisense
AC009403.2	11.5728	12.6852	protein_coding
AC009404.2	1.51072	1.55763	lincRNA
AC009469.1	1.14685	0.774694	pseudogene
AC009501.4	0.561975	0.372834	antisense
AC009506.1	5.89036	8.11488	antisense
AC009506.2	8.05599	12.3101	pseudogene
AC009784.3	5.08255	4.14145	lincRNA
AC009948.5	10.3206	15.3681	antisense
AC009951.1	20.8631	15.4506	pseudogene
AC009961.3	3.53259	3.12318	lincRNA
AC010170.1	5.03348	3.60736	pseudogene
AC010203.1	2.96294	4.47718	miRNA
AC010226.4	0.592744	0.316491	antisense
AC010296.1	0.64798	0.795852	pseudogene
AC010335.1	9.84641	11.1499	pseudogene
AC010422.1	6.27835	6.89021	miRNA
AC010441.1	9.53975	14.6922	protein_coding
AC010504.2	0.352323	0.142561	antisense
AC010524.2	0.237668	0.280897	antisense
AC010525.6	0.233733	0.601925	lincRNA
AC010525.7	0.412236	0.520361	lincRNA
AC010536.1	0.59975	0.639029	protein_coding
AC010547.9	7.63866	7.42807	protein_coding
AC010620.1	14.7805	19.7472	pseudogene
AC010642.1	66.67	57.6365	protein_coding
AC010646.3	40.4697	35.8468	protein_coding
AC010883.5	1.08902	1.08388	antisense
AC010894.3	2.87741	2.1147	lincRNA
AC011242.6	2.88708	2.70705	pseudogene
AC011330.5	2.49061	2.7713	pseudogene
AC011500.1	55.8483	64.7862	protein_coding
AC011530.4	44.4433	40.458	protein_coding
AC011551.3	0.41381	0.476187	protein_coding
AC011737.2	1.19008	1.56823	pseudogene
AC011747.4	0.229732	0.524547	lincRNA
AC011747.7	2.03313	2.32143	antisense
AC011754.1	0.467027	0.397343	sense_overlapping
AC011816.1	0.345183	0.45049	pseudogene
AC011933.1	101.524	115.107	pseudogene
AC012065.5	0.308452	0.0950998	pseudogene
AC012146.7	13.5103	10.1037	processed_transcript
AC012358.4	0.465801	0.423774	pseudogene
AC012360.2	8.37951	9.97736	protein_coding
AC012379.1	137.225	101.989	pseudogene
AC012442.5	34.0831	34.013	3prime_overlapping_ncrna
AC012442.6	0.184198	0.384454	lincRNA
AC012467.1	8.24749	9.5746	miRNA
AC012487.2	0.578322	0.62043	antisense
AC012531.23	1.33376	1.29686	lincRNA
AC012531.25	0.443774	0.620242	lincRNA
AC012615.1	51.5571	51.7142	pseudogene
AC012668.2	0.36182	0.426648	lincRNA
AC013394.2	84.7379	84.5238	processed_transcript
AC015688.3	35.025	26.941	protein_coding
AC015691.13	4608.43	2098.87	antisense
AC015849.16	0.627793	0.932777	lincRNA
AC016629.3	16.5948	12.2943	antisense
AC016629.7	13.0456	13.3775	pseudogene
AC016700.5	1.07355	0.502639	lincRNA
AC016710.1	1.30398	1.35945	lincRNA
AC016723.4	47.3993	53.242	antisense
AC016753.7	1.43879	1.66668	pseudogene
AC016757.3	4.431	6.09245	protein_coding
AC016773.1	68.4641	63.3841	pseudogene
AC016995.3	2.08423	0.982325	lincRNA
AC017076.5	0.395034	0.345176	antisense
AC017116.11	38.0766	32.3935	sense_overlapping
AC018462.3	34.998	28.2283	pseudogene
AC018470.4	3.18313	5.42257	lincRNA
AC018641.7	0.826281	0.500057	pseudogene
AC018755.1	1.05298	1.04559	protein_coding
AC018755.16	1.74975	1.65415	pseudogene
AC018755.2	13.4733	8.57756	pseudogene
AC018766.4	0.831441	0.901672	antisense
AC018766.5	5.43406	6.32287	antisense
AC018804.7	4.8429	4.741	pseudogene
AC018816.3	2.03008	1.69353	protein_coding
AC018890.6	3.5045	2.77015	antisense
AC019131.1	92.297	94.8449	miRNA
AC019221.4	10.9372	10.0532	processed_transcript
AC020571.3	0.829116	1.39987	antisense
AC020663.1	66.6349	67.4565	pseudogene
AC020907.2	0.40219	0.348986	pseudogene
AC020922.1	36.0677	35.4874	protein_coding
AC020934.1	23.2005	21.637	miRNA
AC021016.6	0.801443	0.584067	processed_transcript
AC021188.4	0.686457	0.362764	antisense
AC021205.1	1.82096	2.14222	miRNA
AC021593.1	2.18397	2.08289	pseudogene
AC021860.1	0.984829	0.760919	protein_coding
AC022007.5	83.5811	79.5473	lincRNA
AC022154.7	2134.35	2083.57	antisense
AC022400.1	10.5747	10.972	pseudogene
AC023347.1	0.229459	0.538272	lincRNA
AC023490.1	7.19133	6.72007	lincRNA
AC024162.2	0.188043	0.488878	pseudogene
AC024560.3	19.6745	19.0504	pseudogene
AC024592.12	307.245	256.953	protein_coding
AC024704.2	0.324998	0.464689	lincRNA
AC025171.1	4.07206	4.75395	antisense
AC025263.3	17.3935	14.9507	protein_coding
AC025335.1	2.28584	2.51048	antisense
AC026202.3	0.857889	0.934908	antisense
AC026512.1	5.37471	8.06009	miRNA
AC026703.1	0.341353	0.0962795	protein_coding
AC026740.1	0.669988	0.902432	protein_coding
AC026806.2	0.412929	0.514444	lincRNA
AC027307.3	0.372711	0.281302	protein_coding
AC027612.6	12.6473	10.0559	pseudogene
AC027763.2	7.67345	7.85833	protein_coding
AC034102.1	71.24	71.3281	pseudogene
AC034198.7	7.2593	5.76675	pseudogene
AC034220.3	8.6209	6.50091	processed_transcript
AC034228.7	4.81775	2.81089	pseudogene
AC037459.4	15.6356	14.6031	protein_coding
AC040160.1	4.49768	3.19188	protein_coding
AC040162.1	41.1721	41.1802	miRNA
AC040173.1	8.94346	10.7757	pseudogene
AC046143.3	0.486268	0.270052	antisense
AC051649.12	0.0630086	1.07348	sense_overlapping
AC053503.4	0.325448	0.47486	antisense
AC055811.5	0.286485	0.260895	pseudogene
AC055876.1	9.78338	11.0021	pseudogene
AC062017.1	1.3396	1.64028	protein_coding
AC062029.1	3.53291	2.85652	antisense
AC063976.3	0.429562	0.910953	lincRNA
AC064850.4	0.369093	0.436968	pseudogene
AC068134.10	9.4425	11.0682	pseudogene
AC068499.10	0.135422	0.916115	antisense
AC068533.7	45.9481	43.9454	protein_coding
AC068831.10	0.549878	0.580122	antisense
AC068831.3	34.4384	31.458	antisense
AC069213.1	0.301292	0.217883	pseudogene
AC069277.2	8.44458	9.65725	lincRNA
AC069277.2	4.43155	3.05161	lincRNA
AC069277.2	12.9568	14.9028	lincRNA
AC069278.4	0.935472	0.587021	lincRNA
AC069287.1	46.107	41.1047	pseudogene
AC069368.3	6.04606	8.29909	protein_coding
AC069513.4	0.32405	0.430593	lincRNA
AC072062.1	0.312864	0.100317	antisense
AC073046.25	1.80789	3.47039	lincRNA
AC073063.1	59.5962	56.6516	protein_coding
AC073063.10	0.424091	0.445184	pseudogene
AC073135.3	0.491386	0.453488	pseudogene
AC073236.3	137.758	151.713	lincRNA
AC073415.2	0	2.52125	pseudogene
AC073610.5	87.6596	94.5217	protein_coding
AC073869.20	0.502797	0.520008	pseudogene
AC073957.15	0.701185	0.457723	antisense
AC074117.10	7.91899	8.79949	antisense
AC074138.3	1.05447	0.651726	lincRNA
AC074212.3	0.773611	0.803679	protein_coding
AC074212.5	1.08226	0.942199	antisense
AC074212.6	1.08129	0.596292	antisense
AC074286.1	45.1045	38.1638	sense_overlapping
AC074289.1	4.03705	4.01411	antisense
AC074389.9	4.01252	4.85022	lincRNA
AC074391.1	0.61151	0.243189	lincRNA
AC079250.1	0.630086	0.727939	pseudogene
AC079395.1	100.639	180.676	pseudogene
AC079466.1	184.322	240.388	lincRNA
AC079807.2	1.4075	1.02995	antisense
AC079922.3	1.10337	0.953501	lincRNA
AC083799.1	4.28185	4.63718	pseudogene
AC083843.1	4.12212	5.51238	lincRNA
AC083862.1	63.4782	71.4807	protein_coding
AC083899.3	0.474484	0.340433	pseudogene
AC084018.1	63.0893	65.0401	lincRNA
AC084219.4	3.20498	3.9806	antisense
AC084809.2	0.572567	0.512909	antisense
AC084809.3	0.335601	0.109036	lincRNA
AC087269.1	0.287631	0.184727	pseudogene
AC087294.2	0.455161	0.27263	antisense
AC090340.1	0.655888	0.568389	miRNA
AC090425.1	153.439	134.233	pseudogene
AC090587.2	27.5203	31.1399	sense_overlapping
AC090587.4	40.8052	45.2381	sense_overlapping
AC090587.5	0.33242	0.539244	antisense
AC090616.2	3.29601	2.74273	protein_coding
AC090774.2	20.121	18.1395	pseudogene
AC090939.1	9.142	12.8552	processed_transcript
AC090945.1	0.534659	0.518777	pseudogene
AC090954.5	0.562357	0	pseudogene
AC091171.1	29.5796	30.2075	pseudogene
AC091178.1	0.425982	0.0841599	miRNA
AC091729.8	0.439433	0.519386	antisense
AC091729.9	2.33595	2.47403	antisense
AC092117.2	201.886	193.793	miRNA
AC092143.1	94.1086	87.8908	pseudogene
AC092295.7	4.44758	3.36688	antisense
AC092299.8	23.354	26.2407	pseudogene
AC092620.2	2.73047	3.8046	3prime_overlapping_ncrna
AC093159.1	0.721095	0.146552	lincRNA
AC093323.3	25.9414	23.9785	lincRNA
AC093375.1	1.54511	1.94736	lincRNA
AC093388.3	0.664282	0.593708	antisense
AC093391.2	0.946569	1.30668	antisense
AC093415.2	1.50848	1.90982	processed_transcript
AC093484.4	23.9207	24.649	processed_transcript
AC093495.4	24.9802	27.3559	antisense
AC093510.1	0.60836	0.203641	pseudogene
AC093616.4	1.41843	1.46665	pseudogene
AC093627.9	1.63845	2.02441	lincRNA
AC093642.3	2.29259	4.48471	lincRNA
AC093642.5	4.14815	4.46042	pseudogene
AC093668.2	1.80569	1.27006	pseudogene
AC093673.5	1.40358	1.15422	antisense
AC093677.1	0.514149	0.371005	protein_coding
AC093716.1	0.515541	0.220392	pseudogene
AC093734.1	7.07532	9.48142	pseudogene
AC093818.1	0.66632	1.16925	antisense
AC093838.4	16.3187	16.2141	pseudogene
AC096559.1	4.28918	4.22911	lincRNA
AC096649.1	0.489878	0.190568	pseudogene
AC096649.2	0.774083	0.895912	antisense
AC096677.1	2.01722	1.48838	protein_coding
AC096772.6	1.00081	0.986691	lincRNA
AC097359.1	1.44134	1.40351	pseudogene
AC097500.2	0.0468741	0.386462	lincRNA
AC097662.2	0.478549	0.155676	antisense
AC097721.2	0.476059	0.726895	lincRNA
AC097724.3	0.449622	0.547822	antisense
AC098617.1	1.07415	1.20053	antisense
AC098820.3	0.609352	0.391722	processed_transcript
AC098973.2	1.61213	0.30847	lincRNA
AC099668.5	2.78883	4.90676	processed_transcript
AC099850.1	0.517761	0.593398	antisense
AC100787.1	32.1506	33.7927	miRNA
AC100791.1	1.55622	1.65476	pseudogene
AC100830.4	0.577498	0.929982	antisense
AC102953.4	1.21188	0.662922	antisense
AC103801.2	0.283107	0.444114	protein_coding
AC104057.1	0.488328	0.268886	protein_coding
AC104532.2	6.97751	6.80177	protein_coding
AC104534.3	330.677	332.456	protein_coding
AC104651.1	0.320561	0.273419	pseudogene
AC104698.1	37.0047	12.9844	pseudogene
AC105020.1	0.717648	0.733434	protein_coding
AC105030.1	30.1051	37.1605	miRNA
AC105053.4	0.439619	0.163789	lincRNA
AC105206.1	15.7733	11.9113	pseudogene
AC105760.2	0.483086	0.397268	antisense
AC106017.1	8.52119	8.56633	protein_coding
AC106782.20	32.0064	31.5844	sense_overlapping
AC106875.1	0.339532	0.100553	sense_intronic
AC107016.2	208.748	188.685	miRNA
AC107982.4	33.9796	30.1033	pseudogene
AC108463.2	2.38349	1.8442	pseudogene
AC108488.4	25.3354	29.7026	lincRNA
AC108676.1	36.6044	48.7331	sense_overlapping
AC112205.1	33.3771	31.5969	protein_coding
AC113189.5	12.0272	12.6871	antisense
AC114730.2	1.56248	2.04708	antisense
AC114730.3	2.28002	1.92131	antisense
AC114730.5	1.31342	1.16464	antisense
AC115115.2	1.68684	1.79218	processed_transcript
AC115617.2	0.310079	0.475061	pseudogene
AC116366.5	0.693179	1.46553	antisense
AC121334.1	10.3731	11.5537	miRNA
AC123023.1	0.714789	0.422784	lincRNA
AC123768.4	0.903794	0.52009	lincRNA
AC123788.1	22.8468	21.887	miRNA
AC124890.1	5.71501	7.11243	protein_coding
AC124944.5	0.445583	2.07659	lincRNA
AC125232.1	6.63701	7.90228	pseudogene
AC127496.1	1.06734	1.29466	protein_coding
AC130689.1	4.55237	5.08964	miRNA
AC131097.3	1.63771	1.87428	antisense
AC131180.1	1.07889	1.69459	pseudogene
AC132192.1	6.24696	6.14311	protein_coding
AC132217.4	0.377059	0.0758741	processed_transcript
AC133528.2	7.9833	6.5446	antisense
AC133680.1	0.300234	0.422558	lincRNA
AC135048.13	67.2159	79.3024	processed_transcript
AC135050.1	28.6059	25.4547	miRNA
AC135178.1	0.783673	0.50546	protein_coding
AC136698.1	3.88597	4.41107	miRNA
AC137932.5	0.350897	0.292242	antisense
AC137934.1	12.3391	11.9599	lincRNA
AC138430.4	0.16933	0.283239	processed_transcript
AC138472.4	0	0.325824	pseudogene
AC139099.3	3.40189	3.4394	pseudogene
AC139100.2	1.21957	0.744074	protein_coding
AC139149.1	576.361	875.077	miRNA
AC141586.5	1.86248	2.0399	pseudogene
AC142528.1	0.460722	0.501858	antisense
AC144652.1	10.5896	10.5752	lincRNA
AC147651.4	5.40991	3.43287	antisense
AC156455.1	16.9812	12.0197	processed_transcript
AC159540.1	0.714349	0.600463	lincRNA
AC226119.4	1.69053	1.57596	pseudogene
ACAA1	53.0381	58.4038	protein_coding
ACAA2	23.6851	33.6026	protein_coding
ACACA	36.0696	35.5805	protein_coding
ACACB	3.2647	3.95265	protein_coding
ACAD10	59.3745	57.0246	protein_coding
ACAD11	8.02656	9.2796	protein_coding
ACAD8	29.9452	30.0601	protein_coding
ACAD9	17.6848	16.9727	protein_coding
ACADM	201.971	192.939	protein_coding
ACADS	22.5303	21.5295	protein_coding
ACADSB	5.95877	7.67726	protein_coding
ACADVL	176.528	179.937	protein_coding
ACAP1	6.1366	5.25079	protein_coding
ACAP2	15.0741	18.9266	protein_coding
ACAP2-IT1	0.269722	0.362643	sense_intronic
ACAP3	32.2144	29.0879	protein_coding
ACAT1	81.2386	80.4611	protein_coding
ACAT2	67.6322	63.8275	protein_coding
ACBD3	18.4181	17.5976	protein_coding
ACBD4	15.5153	12.3794	protein_coding
ACBD5	5.92022	7.32619	protein_coding
ACBD6	74.5445	66.6584	protein_coding
ACBD7	0.859568	0.713624	protein_coding
ACCS	22.7957	25.5741	protein_coding
ACD	16.4888	17.8103	protein_coding
ACE	1.5677	1.15298	protein_coding
ACER2	1.89929	1.19723	protein_coding
ACER3	9.07145	8.83916	protein_coding
ACHE	1.94568	1.2237	protein_coding
ACIN1	121.652	126.833	protein_coding
ACKR2	5.80615	3.56289	protein_coding
ACKR4	0.323926	0.385518	protein_coding
ACLY	77.3709	79.9605	protein_coding
ACN9	70.486	61.4375	protein_coding
ACO1	18.9794	16.7336	protein_coding
ACO2	42.1648	40.9359	protein_coding
ACOT11	0.386107	0.996275	protein_coding
ACOT13	23.9352	22.5147	protein_coding
ACOT7	36.7875	38.4237	protein_coding
ACOT8	31.678	30.1068	protein_coding
ACOT9	32.3675	29.6969	protein_coding
ACOX1	19.1943	27.2853	protein_coding
ACOX3	7.16082	8.18521	protein_coding
ACP1	101.379	100.69	protein_coding
ACP2	29.0513	25.3895	protein_coding
ACP5	3.49808	3.57165	protein_coding
ACP6	1.37372	1.2225	protein_coding
ACPL2	2.09114	1.7179	protein_coding
ACPP	0.534151	0.356161	protein_coding
ACRBP	18.3943	9.78111	protein_coding
ACRC	1.11557	1.30521	protein_coding
ACRV1	0.287888	0.374805	protein_coding
ACSBG1	0.85938	0.409913	protein_coding
ACSBG2	0.347767	0.356818	protein_coding
ACSF2	17.7391	18.4031	protein_coding
ACSF3	15.7107	15.5026	protein_coding
ACSL1	13.0159	12.11	protein_coding
ACSL3	46.045	45.702	protein_coding
ACSL4	10.447	14.8607	protein_coding
ACSL5	0.714497	1.14565	protein_coding
ACSM1	1.1262	2.02825	protein_coding
ACSM3	109.595	259.517	protein_coding
ACSS1	0.946681	0.619235	protein_coding
ACSS2	59.0542	60.0992	protein_coding
ACTA2	0.519383	0.666881	protein_coding
ACTBP11	0.648142	0.459921	pseudogene
ACTBP8	3.0117	2.24821	pseudogene
ACTG1P4	21.657	24.0723	pseudogene
ACTL6A	79.2039	85.3175	protein_coding
ACTL8	1.27746	1.64299	protein_coding
ACTN1	23.3724	30.5208	protein_coding
ACTN2	0.928572	0.814927	protein_coding
ACTN4	230.696	250.211	protein_coding
ACTR10	44.9454	38.8136	protein_coding
ACTR1A	42.8134	40.8708	protein_coding
ACTR1B	52.2176	49.8366	protein_coding
ACTR2	166.455	218.094	protein_coding
ACTR3	145.814	177.139	protein_coding
ACTR3B	12.25	11.6182	protein_coding
ACTR3C	4.07076	4.36303	protein_coding
ACTR5	8.60263	8.07439	protein_coding
ACTR6	36.1604	39.392	protein_coding
ACVR1	12.2032	12.7909	protein_coding
ACVR1B	9.68464	10.8087	protein_coding
ACVR2A	0.857142	1.02585	protein_coding
ACVR2B	5.30409	5.19998	protein_coding
ACVR2B-AS1	0.528099	0.536233	antisense
ACVRL1	3.77912	4.75167	protein_coding
ACYP1	28.8959	28.8962	protein_coding
ACYP2	7.84525	5.49344	protein_coding
AD000090.2	12.6243	12.1131	antisense
AD000671.6	31.8696	34.5855	protein_coding
AD000684.2	0.232527	0.30662	sense_intronic
ADA	6.96613	5.06055	protein_coding
ADAL	11.8038	11.1583	protein_coding
ADAM10	22.8975	23.3563	protein_coding
ADAM11	0.661567	0.59913	protein_coding
ADAM15	22.1427	21.6745	protein_coding
ADAM17	11.6839	13.8335	protein_coding
ADAM19	0.860248	0.554394	protein_coding
ADAM1A	4.8056	4.78889	pseudogene
ADAM20P1	0.31838	0.418721	lincRNA
ADAM22	0.805768	0.901955	protein_coding
ADAM8	10.148	27.5541	protein_coding
ADAM9	20.0946	25.5241	protein_coding
ADAMTS10	2.35477	1.22019	protein_coding
ADAMTS13	1.27687	0.92558	protein_coding
ADAMTS14	20.7079	26.4094	protein_coding
ADAMTS3	6.08597	5.2054	protein_coding
ADAMTS6	2.13385	2.18048	protein_coding
ADAMTS9	0.263988	0.285993	protein_coding
ADAMTSL4	123.968	75.5226	protein_coding
ADAMTSL5	12.7827	10.3544	protein_coding
ADAP1	7.84994	9.15464	protein_coding
ADAR	53.248	61.0597	protein_coding
ADARB1	4.67139	4.81118	protein_coding
ADAT1	27.4923	27.2976	protein_coding
ADAT2	23.1547	23.1983	protein_coding
ADC	0.830369	0.61753	protein_coding
ADCK1	6.64698	5.89368	protein_coding
ADCK2	339.031	305.986	protein_coding
ADCK3	38.5802	34.7604	protein_coding
ADCK4	19.3824	19.7305	protein_coding
ADCK5	12.7338	11.3658	protein_coding
ADCY10P1	0.699326	0.748668	pseudogene
ADCY3	31.6971	30.8768	protein_coding
ADCY4	0.791364	1.27529	protein_coding
ADCY6	2.65525	2.34845	protein_coding
ADCY7	24.5259	23.3415	protein_coding
ADCY9	1.78514	1.54353	protein_coding
ADD1	79.9307	86.0957	protein_coding
ADD2	37.262	23.4428	protein_coding
ADD3	34.0883	30.3539	protein_coding
ADH5	140.067	152.032	protein_coding
ADH6	0.385071	0.536572	protein_coding
ADHFE1	16.0228	14.6803	protein_coding
ADI1	55.5004	57.451	protein_coding
ADIPOR1	116.983	103.647	protein_coding
ADIPOR2	42.5095	44.5938	protein_coding
ADIRF	5.78841	5.13489	protein_coding
ADIRF-AS1	0.621695	0.401752	processed_transcript
ADK	64.1914	59.7968	protein_coding
ADM2	3.49644	2.94699	protein_coding
ADM5	158.354	147.945	protein_coding
ADNP	30.1852	32.2393	protein_coding
ADNP2	10.2201	10.6536	protein_coding
ADO	11.946	14.1633	protein_coding
ADORA2A	11.619	12.5092	protein_coding
ADORA2B	8.36035	7.83938	protein_coding
ADORA3	0.372293	0.643997	protein_coding
ADPGK	23.3458	27.97	protein_coding
ADPGK-AS1	0.111377	0.455168	antisense
ADPRH	1.09521	1.19213	protein_coding
ADPRHL1	1.57366	1.4551	protein_coding
ADPRHL2	19.8444	19.997	protein_coding
ADPRM	5.15208	4.884	protein_coding
ADRA2C	0.678676	0.553643	protein_coding
ADRBK1	67.1303	78.2492	protein_coding
ADRBK2	1.56443	3.89467	protein_coding
ADRM1	86.8607	76.7138	protein_coding
ADSL	55.653	64.2923	protein_coding
ADSS	34.5878	32.5304	protein_coding
ADSSL1	9.92677	7.93442	protein_coding
ADTRP	28.2632	18.3317	protein_coding
AE000661.37	0.0259126	1.55304	processed_transcript
AEBP1	1.13189	0.299874	protein_coding
AEBP2	9.68945	10.9903	protein_coding
AEN	12.0034	11.3647	protein_coding
AES	305.35	298.947	protein_coding
AF001548.5	2.91782	2.45735	antisense
AF011889.2	16.2487	13.6787	lincRNA
AF127936.3	20.4847	13.4237	lincRNA
AF127936.5	8.38554	4.98289	lincRNA
AF127936.7	0.621899	0.606363	lincRNA
AF129075.5	0.53177	0.308914	sense_intronic
AF129408.17	3.52514	2.66439	antisense
AF131216.5	4.46943	1.40197	antisense
AF165138.7	0.454228	0.217952	protein_coding
AF196779.12	67.9546	71.0817	protein_coding
AF196972.9	1.23779	0.894307	antisense
AF274855.1	39.1679	33.7142	miRNA
AFAP1	0.218386	0.330949	protein_coding
AFAP1-AS1	6.0321	7.5285	antisense
AFF1	17.8348	20.1321	protein_coding
AFF4	11.3818	12.6727	protein_coding
AFG3L1P	15.1902	16.1712	pseudogene
AFG3L2	60.1562	57.9857	protein_coding
AFMID	46.6695	31.7535	protein_coding
AFP	3.50891	1.97263	protein_coding
AFTPH	11.7452	14.0106	protein_coding
AGA	12.3816	13.5386	protein_coding
AGAP1	5.8701	6.72056	protein_coding
AGAP1-IT1	0.295627	0.365096	sense_intronic
AGAP3	55.0491	52.8102	protein_coding
AGAP4	2.15677	2.27226	protein_coding
AGAP6	12.7496	12.1727	protein_coding
AGAP7	0.407906	0.781009	protein_coding
AGAP8	3.6958	3.95682	protein_coding
AGBL2	1.42706	0.942546	protein_coding
AGBL3	2.00993	2.70781	protein_coding
AGBL5	39.3405	36.6811	protein_coding
AGFG1	24.9078	28.5745	protein_coding
AGFG2	21.0321	16.2456	protein_coding
AGGF1	10.564	11.6502	protein_coding
AGK	31.4676	30.1262	protein_coding
AGL	10.816	13.5482	protein_coding
AGO1	9.33205	10.4509	protein_coding
AGO2	7.65067	9.50987	protein_coding
AGO3	10.0305	9.9365	protein_coding
AGO4	9.64416	11.5492	protein_coding
AGPAT1	2.04153	1.83903	protein_coding
AGPAT2	44.6538	47.7414	protein_coding
AGPAT3	44.0802	50.2283	protein_coding
AGPAT4	34.0718	31.5745	protein_coding
AGPAT5	18.3751	18.2768	protein_coding
AGPAT6	53.2175	65.0779	protein_coding
AGPAT9	7.4025	11.3995	protein_coding
AGPS	21.095	22.5192	protein_coding
AGRN	39.0294	27.6801	protein_coding
AGTPBP1	4.68241	4.46949	protein_coding
AGTRAP	57.6715	64.1696	protein_coding
AHCTF1	24.3723	28.9623	protein_coding
AHCY	127.97	134.576	protein_coding
AHCYL1	49.0157	45.6491	protein_coding
AHCYL2	15.5837	15.473	protein_coding
AHCYP8	1.08994	1.27334	pseudogene
AHDC1	6.21511	4.66227	protein_coding
AHI1	13.1629	13.2888	protein_coding
AHNAK	21.5583	14.3887	protein_coding
AHRR	133.047	138.47	protein_coding
AHSA1	75.3629	72.9236	protein_coding
AHSA2	55.7838	58.2287	protein_coding
AHSP	28.4685	12.9518	protein_coding
AIDA	49.1169	52.958	protein_coding
AIF1L	3.62001	3.38055	protein_coding
AIFM1	45.8661	54.7282	protein_coding
AIFM2	10.5	7.53764	protein_coding
AIFM3	85.0018	82.2122	protein_coding
AIG1	30.2082	35.0711	protein_coding
AIM1L	1.91456	2.22193	protein_coding
AIMP1	33.5322	34.8104	protein_coding
AIMP2	18.3247	21.1678	protein_coding
AIP	53.4524	56.1935	protein_coding
AJUBA	78.8964	87.4664	protein_coding
AK1	59.2406	50.3729	protein_coding
AK2	164.747	168.615	protein_coding
AK3	33.4854	32.234	protein_coding
AK3P3	0.962994	0.922374	pseudogene
AK4	13.8606	13.7916	protein_coding
AK7	1.2146	1.66544	protein_coding
AK9	1.32817	1.50737	protein_coding
AKAP1	20.5984	26.6545	protein_coding
AKAP10	6.15896	7.77729	protein_coding
AKAP11	6.18212	7.53026	protein_coding
AKAP2	0.288442	0.199239	protein_coding
AKAP3	1.27428	0.983367	protein_coding
AKAP5	0.368487	0.229135	protein_coding
AKAP6	0.431663	0.428877	protein_coding
AKAP7	2.7725	3.33341	protein_coding
AKAP8	13.7845	14.9816	protein_coding
AKAP8L	71.5981	60.1855	protein_coding
AKAP9	15.2927	16.6777	protein_coding
AKIP1	25.1284	26.0111	protein_coding
AKIRIN1	65.2783	65.7754	protein_coding
AKIRIN2	27.6706	32.1321	protein_coding
AKNA	1.9059	2.12124	protein_coding
AKNAD1	27.2643	25.8456	protein_coding
AKR1A1	119.342	106.748	protein_coding
AKR1B1	3.41316	2.89253	protein_coding
AKR1C1	23.2634	46.9242	protein_coding
AKR1C2	16.1124	27.2177	protein_coding
AKR1C3	5.84192	6.75911	protein_coding
AKR1C5P	0.259698	0.0532853	pseudogene
AKR1C7P	0.452335	0.150369	pseudogene
AKR1CL1	0.454769	0	pseudogene
AKR1E2	7.56971	6.83977	protein_coding
AKR7A2	77.7391	68.7208	protein_coding
AKR7A2P1	0.179134	0.34972	pseudogene
AKR7A3	0.5384	0.649877	protein_coding
AKR7L	0.525724	0.608824	polymorphic_pseudogene
AKT1	60.6291	64.0436	protein_coding
AKT1S1	35.1133	33.1037	protein_coding
AKT2	87.9139	102.807	protein_coding
AKT3	0.254591	0.319205	protein_coding
AKTIP	4.38507	5.17492	protein_coding
AL020996.1	1.03655	1.02978	protein_coding
AL021068.1	1.80827	1.30362	pseudogene
AL021546.6	564.817	585.437	protein_coding
AL021707.1	24.479	31.0969	pseudogene
AL021977.1	15.4537	14.1079	pseudogene
AL034548.1	26.3452	25.8259	pseudogene
AL049840.1	0.554004	0.399344	protein_coding
AL109754.1	0.865614	1.891	miRNA
AL109763.2	1.98004	1.36769	lincRNA
AL118506.1	0.439346	0.185705	protein_coding
AL118508.1	0.393883	0.129354	pseudogene
AL121987.1	35.8859	32.0079	miRNA
AL121992.1	42.0906	40.5033	miRNA
AL122015.1	5.5566	7.69681	miRNA
AL132780.1	176.055	152.306	miRNA
AL133168.3	72.6725	77.7679	processed_transcript
AL133410.1	0.346339	0.455662	miRNA
AL133458.1	0.398044	0.858707	pseudogene
AL133493.2	7.06499	9.08491	lincRNA
AL136218.1	1.61323	1.4832	protein_coding
AL136419.6	252.627	257.017	processed_transcript
AL138930.2	1.92219	5.52225	miRNA
AL139099.1	3482.66	3422.35	protein_coding
AL139385.1	27.6269	23.1499	pseudogene
AL139819.1	174.512	180.386	pseudogene
AL157871.2	7.28052	7.35181	sense_overlapping
AL161651.1	10.9213	11.5783	miRNA
AL161915.1	1.29987	1.67513	protein_coding
AL162311.1	5.50096	6.6568	miRNA
AL162407.1	6.1561	5.65439	protein_coding
AL162497.1	2.99296	3.09029	pseudogene
AL162590.1	27.1967	31.0213	miRNA
AL163636.6	1.27823	0.663303	protein_coding
AL353354.1	145.814	141.699	protein_coding
AL353671.3	0.0903929	0.356276	pseudogene
AL354718.1	0.378226	0.641443	protein_coding
AL356020.1	3.66334	3.76148	miRNA
AL356740.1	15.3812	17.9635	pseudogene
AL356750.1	3.54743	3.40145	miRNA
AL357673.1	9.71871	7.76453	protein_coding
AL391319.1	1.9926	1.76992	pseudogene
AL391357.1	185.224	195.867	pseudogene
AL391839.1	18.0966	20.0536	miRNA
AL513327.1	2.09042	2.18445	pseudogene
AL583828.1	3.78908	3.16283	protein_coding
AL589743.1	2.41162	3.08728	lincRNA
AL590235.1	48.8881	46.7977	protein_coding
AL590369.1	0.61928	0.581252	pseudogene
AL590708.1	71.3334	62.5581	miRNA
AL590708.2	0.936018	1.18013	protein_coding
AL590710.1	0.816362	0.786059	pseudogene
AL590762.1	299.346	305.359	pseudogene
AL590764.1	22.9764	23.6565	miRNA
AL590822.1	60.1978	53.5243	protein_coding
AL590822.2	0.514267	0.343366	protein_coding
AL592284.1	0.82492	0.87923	protein_coding
AL596137.1	1.96993	0	pseudogene
AL626787.1	0.355813	0.204197	protein_coding
AL627309.1	17.8331	17.4077	protein_coding
AL645728.1	1.36349	1.88269	protein_coding
AL645728.2	124.62	120.08	pseudogene
AL672183.2	0.460548	0.515316	pseudogene
AL691523.1	7.89098	8.21259	miRNA
AL773604.8	1.10541	1.4607	antisense
AL807752.1	0.278395	0.507949	protein_coding
AL928654.1	14.4646	12.6981	pseudogene
ALAD	31.4794	25.6735	protein_coding
ALAS1	16.2994	20.931	protein_coding
ALAS2	148.964	44.727	protein_coding
ALB	0.119297	0.328784	protein_coding
ALDH16A1	2734.86	2988.62	protein_coding
ALDH18A1	25.036	19.8307	protein_coding
ALDH1A1	32.6174	28.4737	protein_coding
ALDH1A2	75.0985	121.559	protein_coding
ALDH1B1	18.3907	18.6183	protein_coding
ALDH1L1	0.221766	0.303888	protein_coding
ALDH1L2	7.23934	5.81341	protein_coding
ALDH3A2	0.29728	0.315028	protein_coding
ALDH3B1	0.956925	2.10257	protein_coding
ALDH4A1	14.8535	13.3446	protein_coding
ALDH5A1	8.41099	7.73638	protein_coding
ALDH6A1	4.42758	5.98707	protein_coding
ALDH9A1	43.0195	40.5236	protein_coding
ALDOA	954.387	1093.28	protein_coding
ALDOC	86.1593	80.4006	protein_coding
ALG1	11.2427	11.6833	protein_coding
ALG10	4.69704	5.22282	protein_coding
ALG10B	0.864421	0.810232	protein_coding
ALG11	7.39891	7.14675	protein_coding
ALG12	4.61685	5.98185	protein_coding
ALG13	25.9766	18.0746	protein_coding
ALG14	6.54606	4.50876	protein_coding
ALG1L	1.38652	0.376712	protein_coding
ALG1L13P	6.15946	4.69256	pseudogene
ALG1L2	0.37903	0.376745	pseudogene
ALG1L9P	0.299538	0.155157	pseudogene
ALG2	21.5917	18.0595	protein_coding
ALG3	44.9236	64.8379	protein_coding
ALG5	25.6579	26.4486	protein_coding
ALG6	17.8228	17.7665	protein_coding
ALG8	63.7916	70.7735	protein_coding
ALG9	22.5253	26.8773	protein_coding
ALKBH1	7.51418	7.24425	protein_coding
ALKBH2	20.5353	21.3263	protein_coding
ALKBH3	14.8654	14.0386	protein_coding
ALKBH4	14.7401	14.6871	protein_coding
ALKBH5	36.5767	33.3662	protein_coding
ALKBH7	45.1231	54.074	protein_coding
ALKBH8	4.25525	4.16335	protein_coding
ALMS1	3.97372	4.0121	protein_coding
ALMS1-IT1	0.883279	1.04634	sense_intronic
ALOX12	1.31341	1.39549	protein_coding
ALOX15	0.0741808	0.327935	protein_coding
ALOX5	16.9322	36.4337	protein_coding
ALOX5AP	0.154674	1.24893	protein_coding
ALPK1	4.48743	6.43675	protein_coding
ALPL	0.203134	1.02406	protein_coding
ALS2	11.2868	13.0947	protein_coding
ALS2CL	0.924513	0.489648	protein_coding
ALS2CR12	0.407206	0.319728	protein_coding
ALX1	0.536359	0.640263	protein_coding
ALX3	1.13719	1.18017	protein_coding
ALX4	1.09357	1.0621	protein_coding
ALYREF	98.2267	95.7916	protein_coding
AMACR	7.57549	8.1463	protein_coding
AMBRA1	12.5623	12.8339	protein_coding
AMD1	42.5038	44.6186	protein_coding
AMDHD2	170.828	174.078	protein_coding
AMER1	0.948948	0.994615	protein_coding
AMFR	53.3368	41.3609	protein_coding
AMH	16.8098	9.53436	protein_coding
AMHR2	45.8847	43.9077	protein_coding
AMICA1	0.028684	0.685958	protein_coding
AMIGO1	2.00673	1.98599	protein_coding
AMIGO2	1.23727	1.81429	protein_coding
AMIGO3	7.43078	6.98425	protein_coding
AMMECR1	19.3553	18.9905	protein_coding
AMMECR1L	8.53162	9.74934	protein_coding
AMN1	6.20421	6.56155	protein_coding
AMOTL1	13.7924	11.829	protein_coding
AMPD2	25.5118	25.186	protein_coding
AMPD3	10.022	8.01783	protein_coding
AMT	4.08728	4.42379	protein_coding
AMZ2	39.5016	40.3516	protein_coding
AMZ2P1	4.74274	4.63977	pseudogene
ANAPC1	20.0678	20.7938	protein_coding
ANAPC10	28.6578	28.639	protein_coding
ANAPC11	180.336	168.238	protein_coding
ANAPC13	43.4424	42.8108	protein_coding
ANAPC15	36.6937	38.3479	protein_coding
ANAPC16	131.541	129.304	protein_coding
ANAPC2	24.1295	23.5769	protein_coding
ANAPC4	26.3737	36.9862	protein_coding
ANAPC5	124.371	125.981	protein_coding
ANAPC7	433.523	508.372	protein_coding
ANGEL1	8.44351	8.00724	protein_coding
ANGEL2	13.9199	16.0885	protein_coding
ANGPT1	12.2131	15.6014	protein_coding
ANGPTL4	0.627651	0.474328	protein_coding
ANGPTL6	4.69802	4.89053	protein_coding
ANK1	54.2386	43.0544	protein_coding
ANK3	6.82174	4.65052	protein_coding
ANKFY1	10.8154	13.1299	protein_coding
ANKH	10.3499	13.2364	protein_coding
ANKHD1	78.3175	85.6108	protein_coding
ANKIB1	8.83871	9.46995	protein_coding
ANKLE1	76.7067	69.1707	protein_coding
ANKLE2	33.0498	34.3501	protein_coding
ANKMY1	6.24584	8.7238	protein_coding
ANKMY2	33.0183	33.5064	protein_coding
ANKRA2	12.8168	13.1932	protein_coding
ANKRD10	48.3037	47.3287	protein_coding
ANKRD10-IT1	1.46996	1.46819	sense_intronic
ANKRD11	29.576	29.3549	protein_coding
ANKRD12	270.566	270.721	protein_coding
ANKRD13A	34.7854	38.7021	protein_coding
ANKRD13B	4.44425	4.24668	protein_coding
ANKRD13C	9.68203	9.8589	protein_coding
ANKRD13D	22.6986	26.7571	protein_coding
ANKRD16	7.44032	7.39122	protein_coding
ANKRD17	27.4765	32.0589	protein_coding
ANKRD18B	1.07359	0.702003	protein_coding
ANKRD18CP	2.89167	3.05291	pseudogene
ANKRD18DP	1.86306	1.93103	pseudogene
ANKRD19P	1.451	1.6403	pseudogene
ANKRD20A11P	0.421496	0.763279	pseudogene
ANKRD20A12P	3.96465	4.83853	pseudogene
ANKRD20A14P	3.85596	4.89066	pseudogene
ANKRD20A19P	0.599037	0.35746	pseudogene
ANKRD20A2	0.256633	0.332244	protein_coding
ANKRD23	17.8317	18.2565	protein_coding
ANKRD26	4.03563	4.59678	protein_coding
ANKRD27	30.2977	43.6097	protein_coding
ANKRD28	17.606	23.7855	protein_coding
ANKRD32	6.8331	7.88339	protein_coding
ANKRD33	0.367804	0.139576	protein_coding
ANKRD33B	0.382314	1.25907	protein_coding
ANKRD34A	1.45572	1.5763	protein_coding
ANKRD36	2.10099	2.3998	protein_coding
ANKRD36B	3.05448	3.46066	pseudogene
ANKRD36BP1	1.74829	2.76714	pseudogene
ANKRD36C	1.64408	1.93898	protein_coding
ANKRD37	2.36939	4.04628	protein_coding
ANKRD40	12.436	14.023	protein_coding
ANKRD42	5.69408	4.65092	protein_coding
ANKRD45	0.344558	2.71877	protein_coding
ANKRD46	15.1572	16.5876	protein_coding
ANKRD49	17.1021	20.364	protein_coding
ANKRD50	3.7908	5.7345	protein_coding
ANKRD52	13.525	15.7394	protein_coding
ANKRD54	19.8809	20.6008	protein_coding
ANKRD55	0.729917	1.91837	protein_coding
ANKRD6	0.389799	0.453966	protein_coding
ANKRD62P1	1.43817	1.24225	pseudogene
ANKRD63	0.690063	0.776082	protein_coding
ANKRD9	15.8713	12.3274	protein_coding
ANKS1A	8.35323	9.03658	protein_coding
ANKS1B	2.04306	2.18727	protein_coding
ANKS3	14.7961	15.6911	protein_coding
ANKS6	22.9169	25.9132	protein_coding
ANKUB1	0.906087	0.54963	protein_coding
ANKZF1	23.5044	27.8219	protein_coding
ANLN	25.2895	32.0641	protein_coding
ANO1	0.277911	0.0987322	protein_coding
ANO10	51.024	40.9224	protein_coding
ANO6	13.2706	15.1118	protein_coding
ANO7	1.16585	0.931604	protein_coding
ANO7P1	0.368754	0.435805	pseudogene
ANO8	5.28839	5.8428	protein_coding
ANO9	19.4763	18.2315	protein_coding
ANP32A	137.271	141.653	protein_coding
ANP32B	321.24	349.863	protein_coding
ANP32E	55.7952	63.8522	protein_coding
ANPEP	6.75446	5.36419	protein_coding
ANTXR1	1.44646	0.767375	protein_coding
ANTXR2	35.2067	34.9374	protein_coding
ANXA1	164.814	207.049	protein_coding
ANXA11	123.018	125.846	protein_coding
ANXA2	213.408	324.044	protein_coding
ANXA2P2	1.72075	2.33405	pseudogene
ANXA2R	3.36798	5.19478	protein_coding
ANXA3	4.9826	49.66	protein_coding
ANXA4	28.7267	26.0787	protein_coding
ANXA5	102.312	113.529	protein_coding
ANXA6	19.9905	17.7167	protein_coding
ANXA7	100.967	109.538	protein_coding
ANXA9	3.73455	2.52328	protein_coding
AOC2	0.875285	0.512921	protein_coding
AOC3	0.488331	0.643063	protein_coding
AP000240.9	0.616178	0.0742475	sense_intronic
AP000253.1	0.295613	0.176299	lincRNA
AP000254.8	3.31375	2.13097	antisense
AP000255.6	2.54221	1.86577	lincRNA
AP000275.65	68.3449	71.1091	protein_coding
AP000295.10	0.39776	0.368445	lincRNA
AP000295.9	43.8333	48.8546	protein_coding
AP000304.12	709.758	649.004	protein_coding
AP000318.2	99.6392	85.969	lincRNA
AP000330.8	0.472476	0.282349	antisense
AP000347.2	13.8334	15.5079	pseudogene
AP000350.10	211.393	216.076	protein_coding
AP000350.4	1.03594	1.25582	protein_coding
AP000350.5	0.493621	0.502962	lincRNA
AP000351.10	7.33443	6.34662	pseudogene
AP000351.3	41.8389	36.9445	pseudogene
AP000442.1	1.27807	0.785424	antisense
AP000472.2	0.907478	0.685116	lincRNA
AP000487.5	1.40878	1.56067	antisense
AP000525.9	1.429	1.79134	processed_transcript
AP000569.9	1.01639	0.489013	lincRNA
AP000580.1	26.0035	26.8177	pseudogene
AP000640.10	0.170009	0.341625	antisense
AP000662.4	12.933	14.1196	sense_overlapping
AP000688.8	1.13086	0.57629	lincRNA
AP000692.9	37.7791	42.2789	sense_overlapping
AP000704.5	0.67295	0.378964	lincRNA
AP000705.7	4.51148	4.15128	lincRNA
AP000721.4	863.168	901.318	protein_coding
AP000769.1	1.61885	1.07918	protein_coding
AP000936.1	0.714032	0.394593	pseudogene
AP001007.1	0.365783	0.535159	pseudogene
AP001029.1	4.40083	4.73291	pseudogene
AP001053.11	0.282106	0.38872	antisense
AP001062.1	2.40616	1.981	pseudogene
AP001062.8	13.3386	12.3015	sense_overlapping
AP001171.1	10.705	10.9871	lincRNA
AP001258.4	0.458612	0.339454	lincRNA
AP001266.1	9.49913	11.9536	pseudogene
AP001347.6	0.920669	0.978297	antisense
AP001372.2	15.5131	22.813	lincRNA
AP001412.1	1.97195	3.22164	antisense
AP001421.1	26.5327	29.8734	protein_coding
AP001429.1	0.284492	0.582017	sense_intronic
AP001432.14	0.929561	1.87359	lincRNA
AP001437.1	3.3864	2.44015	antisense
AP001462.6	0.440926	0.541874	lincRNA
AP001468.1	53.9334	53.976	protein_coding
AP001469.7	2.24962	1.89356	antisense
AP001469.9	65.9584	57.3924	antisense
AP001619.2	0.298512	0.137002	sense_intronic
AP001625.4	1.70737	3.27163	sense_intronic
AP001816.1	5.94112	4.77296	protein_coding
AP002884.3	157.944	170.617	protein_coding
AP003026.1	0.714965	0.56416	pseudogene
AP003068.18	0.914174	0.735907	pseudogene
AP003068.23	6.36758	4.88512	protein_coding
AP003419.11	77.1424	86.4354	processed_transcript
AP003733.1	1.10842	0.600601	protein_coding
AP003900.6	0.584332	0.45688	lincRNA
AP005482.1	87.7576	102.991	protein_coding
AP006216.11	0.337565	0.339803	lincRNA
AP006222.1	2.13106	2.15229	pseudogene
AP006621.1	7.43584	6.84992	pseudogene
AP006621.5	8.77924	7.34032	protein_coding
AP006621.6	0.258256	0.631644	antisense
AP1AR	6.79333	7.79032	protein_coding
AP1G1	30.4693	30.9417	protein_coding
AP1G2	39.7101	42.6951	protein_coding
AP1M1	33.3752	40.931	protein_coding
AP1M2	0.448508	0.267699	protein_coding
AP1S1	52.3818	54.0739	protein_coding
AP1S2	13.336	19.8962	protein_coding
AP1S3	1.07722	1.72071	protein_coding
AP2A1	75.3473	71.3507	protein_coding
AP2A2	34.3348	32.8925	protein_coding
AP2B1	116.511	112.539	protein_coding
AP2M1	256.506	222.517	protein_coding
AP2S1	123.383	141.32	protein_coding
AP3B1	31.9775	35.3374	protein_coding
AP3B2	1.15439	0.686136	protein_coding
AP3D1	48.8134	43.4913	protein_coding
AP3M1	60.1864	69.9151	protein_coding
AP3M2	13.9714	13.5541	protein_coding
AP3S1	50.8301	53.9338	protein_coding
AP3S2	24.1484	28.3894	protein_coding
AP4B1	25.7036	22.8258	protein_coding
AP4B1-AS1	0.546456	0.488966	antisense
AP4E1	3.31064	4.02433	protein_coding
AP4M1	11.3022	13.2401	protein_coding
AP4S1	3.92565	4.0461	protein_coding
AP5M1	14.0591	15.6908	protein_coding
AP5S1	7.0786	7.30938	protein_coding
AP5Z1	14.2214	14.9279	protein_coding
APAF1	6.66524	8.59487	protein_coding
APBA2	17.0802	16.3512	protein_coding
APBB1	6.27941	4.18281	protein_coding
APBB2	0.503388	0.909987	protein_coding
APBB3	53.9841	55.1984	protein_coding
APC	59.5485	59.5422	protein_coding
APEH	77.7741	69.2453	protein_coding
APEX1	113.754	135.932	protein_coding
APEX2	15.9888	16.5199	protein_coding
APH1A	97.0843	106.941	protein_coding
APH1B	14.3249	12.4084	protein_coding
API5	55.3561	62.6336	protein_coding
APIP	35.9152	37.5652	protein_coding
APITD1	22.6636	24.0196	protein_coding
APLF	0.920718	0.84704	protein_coding
APLNR	1.26683	0.758603	protein_coding
APLP1	5.04965	5.28828	protein_coding
APLP2	198.594	220.223	protein_coding
APMAP	19.6258	18.0795	protein_coding
APOA1BP	75.1	64.99	protein_coding
APOBEC3B	24.8082	27.0991	protein_coding
APOBEC3C	57.7417	65.5401	protein_coding
APOBEC3F	11.8154	9.86265	protein_coding
APOBR	9.63849	17.888	protein_coding
APOC1	478.829	570.813	protein_coding
APOC1P1	3.10871	3.38907	pseudogene
APOC2	1.65033	0.630042	protein_coding
APOD	1.48888	1.01434	protein_coding
APOE	288.079	149.657	protein_coding
APOH	1.45211	0.0562591	protein_coding
APOL1	9.87349	7.65231	protein_coding
APOL2	10.0601	8.74893	protein_coding
APOL3	0.450419	0.760717	protein_coding
APOL4	7.9535	7.4872	protein_coding
APOL6	0.495797	0.818224	protein_coding
APOLD1	45.0333	46.2198	protein_coding
APOO	41.7825	34.3217	protein_coding
APOOL	5.68358	5.30931	protein_coding
APOPT1	56.6201	50.1907	protein_coding
APPBP2	12.0354	11.6861	protein_coding
APPL1	8.59613	9.50257	protein_coding
APPL2	13.4619	12.1847	protein_coding
APRT	193.268	168.71	protein_coding
APTX	35.1757	30.4042	protein_coding
AQP1	16.2809	11.0532	protein_coding
AQP10	16.5558	10.5646	protein_coding
AQP11	1.40427	1.36228	protein_coding
AQP3	36.5075	16.1364	protein_coding
AQP6	0.586282	0.29115	protein_coding
AQP7	1.33634	0.13749	protein_coding
AQP9	0.0811736	1.2034	protein_coding
AQPEP	6.02601	4.62256	protein_coding
AQR	16.8509	16.6937	protein_coding
ARAF	35.9813	36.6109	protein_coding
ARAP1	84.754	68.3733	protein_coding
ARAP3	5.1823	10.6201	protein_coding
ARCN1	118.729	108.01	protein_coding
AREG	0.294065	0.399072	protein_coding
ARF1	387.507	346.017	protein_coding
ARF4	105.738	92.4831	protein_coding
ARF5	159.012	150.374	protein_coding
ARF6	30.9234	35.8378	protein_coding
ARFGAP1	54.4281	44.0353	protein_coding
ARFGAP2	78.4242	89.5143	protein_coding
ARFGAP3	45.5922	42.1749	protein_coding
ARFGEF1	18.7182	16.6209	protein_coding
ARFGEF2	7.34224	8.59089	protein_coding
ARFIP1	11.7241	12.5169	protein_coding
ARFIP2	38.5368	38.2563	protein_coding
ARFRP1	35.4076	35.2898	protein_coding
ARG1	0.126811	4.26757	protein_coding
ARG2	14.8704	13.8844	protein_coding
ARGLU1	75.5759	75.1708	protein_coding
ARHGAP1	16.8472	18.0336	protein_coding
ARHGAP10	0.28121	0.231851	protein_coding
ARHGAP11A	24.9208	31.4515	protein_coding
ARHGAP11B	16.2213	18.5296	protein_coding
ARHGAP12	8.73492	10.4703	protein_coding
ARHGAP15	17.2887	20.9042	protein_coding
ARHGAP17	15.3861	14.8299	protein_coding
ARHGAP18	13.8273	12.2068	protein_coding
ARHGAP19	22.5539	25.8762	protein_coding
ARHGAP21	15.8533	19.0329	protein_coding
ARHGAP22	3.71735	6.87667	protein_coding
ARHGAP23	0.720502	0.664129	protein_coding
ARHGAP24	6.45791	6.5711	protein_coding
ARHGAP25	6.52034	8.47045	protein_coding
ARHGAP26	0.399214	0.367718	protein_coding
ARHGAP28	4.47448	3.43809	protein_coding
ARHGAP30	0.720676	0.557713	protein_coding
ARHGAP33	9.36086	11.3907	protein_coding
ARHGAP35	13.2972	14.7242	protein_coding
ARHGAP39	29.0224	31.7009	protein_coding
ARHGAP4	158.833	144.417	protein_coding
ARHGAP42	0.789482	0.745965	protein_coding
ARHGAP44	0.302424	0.177087	protein_coding
ARHGAP5	10.5954	11.2757	protein_coding
ARHGAP5-AS1	2.89097	2.80157	antisense
ARHGAP6	10.4179	11.4169	protein_coding
ARHGAP8	16.3163	9.16483	protein_coding
ARHGAP9	8.80414	12.8942	protein_coding
ARHGDIA	118.828	127.131	protein_coding
ARHGDIB	32.5477	55.7045	protein_coding
ARHGDIG	45.6804	42.2941	protein_coding
ARHGEF1	41.5497	45.4052	protein_coding
ARHGEF10	5.81446	4.0337	protein_coding
ARHGEF11	10.3355	11.9473	protein_coding
ARHGEF12	29.4295	23.691	protein_coding
ARHGEF16	0.929933	1.4796	protein_coding
ARHGEF17	0.292409	0.425244	protein_coding
ARHGEF18	8.45125	8.04422	protein_coding
ARHGEF19	7.60083	7.7855	protein_coding
ARHGEF2	41.7664	48.9598	protein_coding
ARHGEF25	27.7996	22.0709	protein_coding
ARHGEF3	1.60782	1.38439	protein_coding
ARHGEF33	16.7656	16.0396	protein_coding
ARHGEF39	20.1452	22.4164	protein_coding
ARHGEF40	1.90165	1.31968	protein_coding
ARHGEF6	8.4022	25.8412	protein_coding
ARHGEF7	10.848	12.4516	protein_coding
ARID1A	25.4859	27.4279	protein_coding
ARID1B	15.044	16.9512	protein_coding
ARID2	8.71217	10.1282	protein_coding
ARID3A	31.6794	41.4577	protein_coding
ARID3B	12.3959	15.0538	protein_coding
ARID4A	4.54074	5.05021	protein_coding
ARID4B	52.3766	54.8317	protein_coding
ARID4B-IT1	0.295645	0.330689	sense_intronic
ARID5A	5.00816	7.53072	protein_coding
ARID5B	0.23795	0.341904	protein_coding
ARIH1	14.3216	16.3929	protein_coding
ARIH2	37.8929	43.0862	protein_coding
ARIH2OS	2.49254	2.254	protein_coding
ARL1	41.635	39.0597	protein_coding
ARL11	0.877468	1.19653	protein_coding
ARL13B	4.67315	5.35622	protein_coding
ARL14EP	11.017	11.4908	protein_coding
ARL15	27.7271	31.6433	protein_coding
ARL16	25.9658	23.676	protein_coding
ARL17B	0.422371	0.323195	protein_coding
ARL2	118.258	126.701	protein_coding
ARL2BP	46.1866	37.5508	protein_coding
ARL3	6.41208	5.12345	protein_coding
ARL4A	74.9743	60.0913	protein_coding
ARL4D	1.45129	1.4473	protein_coding
ARL5A	31.6707	33.5993	protein_coding
ARL5B	8.7009	9.33086	protein_coding
ARL5B-AS1	18.5988	19.5172	lincRNA
ARL6	1.49314	1.65888	protein_coding
ARL6IP1	3038.32	3172.68	protein_coding
ARL6IP4	157.166	161.06	protein_coding
ARL6IP5	28.7553	30.9598	protein_coding
ARL6IP6	39.1843	43.3555	protein_coding
ARL8A	18.8855	20.1933	protein_coding
ARL8B	76.7882	98.8381	protein_coding
ARMC1	24.2809	25.8515	protein_coding
ARMC10	30.5705	36.109	protein_coding
ARMC2	1.90964	2.2727	protein_coding
ARMC5	7.82904	8.25806	protein_coding
ARMC6	33.6499	26.704	protein_coding
ARMC7	13.3654	14.259	protein_coding
ARMC8	17.9687	23.2755	protein_coding
ARMC9	1.81165	1.74688	protein_coding
ARMCX1	0.779655	0.686779	protein_coding
ARMCX3	17.8608	16.1813	protein_coding
ARMCX5	10.5318	10.1284	protein_coding
ARMCX6	29.6874	25.3168	protein_coding
ARNT	22.0789	24.881	protein_coding
ARNTL	0.68095	0.514702	protein_coding
ARNTL2	2.93933	2.72706	protein_coding
ARPC1A	249.117	276.11	protein_coding
ARPC2	93.3204	96.3653	protein_coding
ARPC4	209.167	247.97	protein_coding
ARPC5	98.7762	123.501	protein_coding
ARPC5L	64.3178	57.0167	protein_coding
ARPP19	36.1386	43.9017	protein_coding
ARRB1	20.7375	18.7806	protein_coding
ARRB2	21.8713	28.4555	protein_coding
ARRDC1	30.6957	29.6899	protein_coding
ARRDC2	17.4805	14.405	protein_coding
ARRDC3	15.3616	18.9704	protein_coding
ARRDC4	11.791	10.2615	protein_coding
ARSA	14.3199	12.3672	protein_coding
ARSB	2.67193	4.0535	protein_coding
ARSD	0.563826	0.271316	protein_coding
ARSG	52.1739	54.7038	protein_coding
ARSK	8.46365	6.66414	protein_coding
ART3	0.88077	0.565345	protein_coding
ART4	0.318996	0.0277124	protein_coding
ART5	2.50127	2.3354	protein_coding
ARTN	0.466218	0.517449	protein_coding
ARV1	58.2141	72.194	protein_coding
ARVCF	33.5563	26.1149	protein_coding
AS3MT	14.1085	15.252	protein_coding
ASAH1	130.822	104.026	protein_coding
ASAH2	0.96394	1.16147	protein_coding
ASAH2B	3.18023	3.14593	protein_coding
ASAP1	7.76754	7.35926	protein_coding
ASAP2	3.7896	4.20423	protein_coding
ASAP3	20.4117	15.8477	protein_coding
ASB1	11.0316	10.752	protein_coding
ASB12	1.94236	1.60267	protein_coding
ASB13	15.1656	15.5311	protein_coding
ASB14	0.199395	0.342392	protein_coding
ASB16	1.98957	1.90829	protein_coding
ASB16-AS1	11.5842	11.3084	antisense
ASB3	14.9587	14.6502	protein_coding
ASB6	10.5411	9.92121	protein_coding
ASB7	4.03629	4.78378	protein_coding
ASB8	19.9535	21.5815	protein_coding
ASB9	0.650229	1.25022	protein_coding
ASCC1	31.8955	35.8122	protein_coding
ASCC2	26.4605	27.5834	protein_coding
ASCC3	10.5619	11.4272	protein_coding
ASCL2	1.06345	3.05007	protein_coding
ASF1A	26.0217	33.1596	protein_coding
ASF1B	70.2673	71.8655	protein_coding
ASGR1	1.30526	0.897222	protein_coding
ASH1L	8.03466	9.86448	protein_coding
ASH1L-AS1	14.8203	11.6954	processed_transcript
ASH2L	89.6775	100.191	protein_coding
ASIC1	4.55975	3.78121	protein_coding
ASIC3	6.00511	5.50195	protein_coding
ASIC4	30.0363	16.7631	protein_coding
ASNA1	37.5257	36.1411	protein_coding
ASNS	219.233	111.869	protein_coding
ASNSD1	20.2687	21.8341	protein_coding
ASNSP1	1.63778	2.51485	pseudogene
ASPH	10.7942	11.9685	protein_coding
ASPHD2	1.41613	1.071	protein_coding
ASPM	19.5878	20.6199	protein_coding
ASPRV1	17.9338	21.4943	protein_coding
ASPSCR1	23.5444	17.7703	protein_coding
ASRGL1	18.5893	17.5278	protein_coding
ASS1	3.98504	1.08156	protein_coding
ASTE1	3.56254	3.74496	protein_coding
ASTN2	1.97794	1.63366	protein_coding
ASUN	25.9326	28.5287	protein_coding
ASXL1	33.5292	36.9884	protein_coding
ASXL2	7.11346	8.95434	protein_coding
ATAD1	16.4563	18.8961	protein_coding
ATAD2	33.3882	41.3091	protein_coding
ATAD2B	6.956	8.57312	protein_coding
ATAD3A	30.056	26.1076	protein_coding
ATAD3B	15.124	14.0225	protein_coding
ATAD3C	0.399567	0.0968626	protein_coding
ATAD5	8.58103	10.6266	protein_coding
ATE1	4.40546	5.9229	protein_coding
ATF1	24.8532	27.4292	protein_coding
ATF2	25.353	28.9223	protein_coding
ATF3	10.8066	6.09131	protein_coding
ATF4	350.652	383.047	protein_coding
ATF5	128.846	82.0916	protein_coding
ATF6	15.4452	16.8733	protein_coding
ATF7	22.073	23.5552	protein_coding
ATF7IP	8.73163	8.93477	protein_coding
ATF7IP2	98.2665	123.174	protein_coding
ATG10	24.4878	27.4965	protein_coding
ATG12	38.5711	44.8667	protein_coding
ATG13	41.3196	41.9167	protein_coding
ATG14	4.29953	4.18205	protein_coding
ATG16L1	7.93907	8.20661	protein_coding
ATG16L2	24.6454	24.0818	protein_coding
ATG2A	14.7871	15.1421	protein_coding
ATG2B	5.73888	6.4241	protein_coding
ATG3	24.7157	27.6766	protein_coding
ATG4A	21.8856	19.1471	protein_coding
ATG4B	43.7423	40.589	protein_coding
ATG4C	11.144	12.4298	protein_coding
ATG4D	29.9817	30.3948	protein_coding
ATG5	35.0334	40.3435	protein_coding
ATG7	24.0871	30.7514	protein_coding
ATG9B	3.8257	3.75081	protein_coding
ATHL1	62.5581	59.6605	protein_coding
ATIC	94.2794	82.5797	protein_coding
ATL1	0.417758	0.236056	protein_coding
ATL2	40.4714	42.006	protein_coding
ATL3	9.77312	11.8445	protein_coding
ATM	24.1023	29.1436	protein_coding
ATMIN	18.2322	17.9716	protein_coding
ATN1	33.625	31.7873	protein_coding
ATOX1	140.316	107.65	protein_coding
ATP10D	0.272127	0.304821	protein_coding
ATP11B	26.9484	37.047	protein_coding
ATP11C	11.8045	11.0473	protein_coding
ATP13A1	36.0279	37.1455	protein_coding
ATP13A2	24.7077	29.3251	protein_coding
ATP13A4	0.379867	0.152987	protein_coding
ATP1A1	200.099	209.032	protein_coding
ATP1A1OS	5.62593	4.67575	processed_transcript
ATP1B1	2.89241	4.18757	protein_coding
ATP1B2	21.9853	14.4173	protein_coding
ATP1B3	135.805	115.285	protein_coding
ATP2A1	2.59247	5.38544	protein_coding
ATP2A2	92.2374	93.8456	protein_coding
ATP2A3	49.9474	69.0599	protein_coding
ATP2B1	19.1596	18.6847	protein_coding
ATP2B4	9.74987	15.4917	protein_coding
ATP2C1	31.0093	27.4371	protein_coding
ATP5A1	326.135	328.937	protein_coding
ATP5B	955.223	947.164	protein_coding
ATP5C1	274.429	278.153	protein_coding
ATP5D	124.714	126.526	protein_coding
ATP5E	103.519	94.9933	protein_coding
ATP5F1	558.257	541.948	protein_coding
ATP5G1	159.266	141.214	protein_coding
ATP5G2	839.987	683.143	protein_coding
ATP5G3	838.399	811.296	protein_coding
ATP5H	399.687	406.281	protein_coding
ATP5I	745.614	625.835	protein_coding
ATP5J	403.571	339.37	protein_coding
ATP5J2	1271.28	1098.75	protein_coding
ATP5L	333.883	291.578	protein_coding
ATP5S	9.19197	13.2591	protein_coding
ATP5SL	36.9568	37.7526	protein_coding
ATP6AP1	131.196	113.24	protein_coding
ATP6AP1L	4.86166	4.90334	protein_coding
ATP6AP2	68.1924	73.0419	protein_coding
ATP6V0A1	69.1335	73.49	protein_coding
ATP6V0A2	20.8257	20.7779	protein_coding
ATP6V0B	264.152	284.471	protein_coding
ATP6V0D1	72.8209	67.7315	protein_coding
ATP6V0E1	106.386	115.482	protein_coding
ATP6V0E2	28.9838	26.2986	protein_coding
ATP6V0E2-AS1	0.620715	0.429548	antisense
ATP6V1A	27.482	25.1793	protein_coding
ATP6V1B2	57.13	49.462	protein_coding
ATP6V1C1	25.3145	26.9107	protein_coding
ATP6V1C2	0.48943	0.494143	protein_coding
ATP6V1D	27.9962	29.7016	protein_coding
ATP6V1E1	123.488	125.589	protein_coding
ATP6V1E2	7.17802	6.0042	protein_coding
ATP6V1F	387.503	395.645	protein_coding
ATP6V1G1	123.048	117.705	protein_coding
ATP6V1H	31.1351	34.9943	protein_coding
ATP7A	8.47024	8.09326	protein_coding
ATP7B	6.7046	6.33374	protein_coding
ATP8A1	0.467127	0.451399	protein_coding
ATP8A2	0.239394	0.434498	protein_coding
ATP8A2P3	11.6533	12.7474	pseudogene
ATP8B1	0.550583	0.226011	protein_coding
ATP8B2	20.5612	17.1291	protein_coding
ATP8B3	4.80208	5.17751	protein_coding
ATP8B4	0.353156	0.566329	protein_coding
ATP9B	8.17437	7.77135	protein_coding
ATPAF1	37.7925	39.6067	protein_coding
ATPAF2	12.5007	12.2893	protein_coding
ATPIF1	444.775	404.06	protein_coding
ATR	11.2698	9.85441	protein_coding
ATRAID	88.5118	92.1684	protein_coding
ATRIP	8.31004	9.27888	protein_coding
ATRN	9.85423	10.6826	protein_coding
ATRX	4.3068	5.35302	protein_coding
ATXN1	1.11502	1.34508	protein_coding
ATXN10	74.453	64.0293	protein_coding
ATXN1L	128.531	128.525	protein_coding
ATXN2	26.9215	28.593	protein_coding
ATXN2L	102.17	103.674	protein_coding
ATXN3	5.89716	7.4251	protein_coding
ATXN3L	1.60591	2.11166	protein_coding
ATXN7	5.33669	5.98893	protein_coding
ATXN7L1	6.9118	7.58251	protein_coding
ATXN7L2	8.48612	6.79938	protein_coding
ATXN7L3	38.7119	40.8368	protein_coding
ATXN7L3B	66.9596	70.2967	protein_coding
AUH	7.62399	8.83171	protein_coding
AUNIP	16.3196	19.871	protein_coding
AUP1	148.794	138.487	protein_coding
AURKA	57.9035	56.0871	protein_coding
AURKAIP1	156.167	135.718	protein_coding
AURKAPS1	18.652	18.8526	pseudogene
AURKB	64.2151	57.7759	protein_coding
AURKC	2.71586	3.09298	protein_coding
AVEN	4.26659	4.88899	protein_coding
AVIL	0.866026	0.875018	protein_coding
AVL9	21.5146	24.003	protein_coding
AVPI1	5.29684	7.16959	protein_coding
AVPR2	0.473849	0.366294	protein_coding
AXIN1	22.3631	21.4195	protein_coding
AXIN2	0.724362	0.808134	protein_coding
AXL	4.1172	1.66738	protein_coding
AZI1	17.7452	15.4121	protein_coding
AZI2	38.3263	39.7268	protein_coding
AZIN1	47.7129	55.6535	protein_coding
AZU1	2.53511	4.32052	protein_coding
B2M	989.3	1078.06	protein_coding
B3GALNT1	0.41835	0.579262	protein_coding
B3GALNT2	9.63802	9.32141	protein_coding
B3GALT1	3.84126	4.23384	protein_coding
B3GALT6	13.736	12.5824	protein_coding
B3GALTL	4.16148	3.57562	protein_coding
B3GAT2	0.442445	0.347228	protein_coding
B3GAT3	54.031	45.3015	protein_coding
B3GNT1	13.8471	12.1223	protein_coding
B3GNT2	18.6816	14.6111	protein_coding
B3GNT4	1.57872	1.59893	protein_coding
B3GNT5	17.8396	19.2078	protein_coding
B3GNT8	5.45373	4.0667	protein_coding
B3GNT9	3.05906	2.47026	protein_coding
B3GNTL1	11.7528	16.658	protein_coding
B4GALNT1	14.2789	12.8024	protein_coding
B4GALNT4	15.0158	10.4061	protein_coding
B4GALT1	25.9805	25.7045	protein_coding
B4GALT2	33.4192	28.3922	protein_coding
B4GALT3	57.9216	54.2253	protein_coding
B4GALT4	5.41216	5.14196	protein_coding
B4GALT5	31.5672	31.9835	protein_coding
B4GALT6	0.722746	0.773752	protein_coding
B4GALT7	13.6725	11.3442	protein_coding
B9D1	11.8345	9.56265	protein_coding
B9D2	5.81771	6.58103	protein_coding
BACE1	1.48798	1.66174	protein_coding
BACH1	16.9127	20.1239	protein_coding
BACH1-IT1	0.157508	0.351453	sense_intronic
BACH2	1.87912	1.44971	protein_coding
BAD	39.407	34.4392	protein_coding
BAG1	49.124	43.1817	protein_coding
BAG2	31.4247	27.8846	protein_coding
BAG3	12.8503	12.4086	protein_coding
BAG4	10.123	11.7138	protein_coding
BAG5	9.60313	10.4396	protein_coding
BAGE2	14.2245	16.1715	pseudogene
BAHD1	22.7437	19.3588	protein_coding
BAI2	1.31425	0.877822	protein_coding
BAI3	1.40825	1.44704	protein_coding
BAIAP2	32.4133	28.5589	protein_coding
BAIAP2-AS1	8.12436	7.32341	lincRNA
BAIAP2L1	9.18863	11.1332	protein_coding
BAIAP2L2	0.662897	0.305012	protein_coding
BAIAP3	8.05654	6.24484	protein_coding
BAK1	16.896	16.9607	protein_coding
BAMBI	7.37892	8.71296	protein_coding
BANF1	231.293	226.996	protein_coding
BANF1P2	0.659545	0.257526	pseudogene
BANK1	0.410234	0.138202	protein_coding
BANP	8.79918	9.54135	protein_coding
BAP1	31.2508	32.5637	protein_coding
BARD1	3.39932	4.61507	protein_coding
BATF	0.478653	0.33238	protein_coding
BATF2	6.08832	7.31551	protein_coding
BATF3	0.289749	0.584124	protein_coding
BAX	80.0653	85.2334	protein_coding
BAZ1A	16.9778	17.108	protein_coding
BAZ1B	43.4317	52.8418	protein_coding
BAZ2A	36.9803	43.273	protein_coding
BBC3	9.97628	9.22022	protein_coding
BBIP1	11.0365	10.5661	protein_coding
BBS1	36.5076	40.4438	protein_coding
BBS10	8.61488	10.3577	protein_coding
BBS12	3.00459	3.62945	protein_coding
BBS2	14.0263	12.9612	protein_coding
BBS4	20.4963	20.4025	protein_coding
BBS5	4.50796	4.73109	protein_coding
BBS7	14.5562	17.3303	protein_coding
BBS9	3.69342	3.4428	protein_coding
BBX	4.83001	6.59673	protein_coding
BCAM	18.6368	14.4237	protein_coding
BCAN	4.06439	6.41627	protein_coding
BCAP29	60.4398	60.8823	protein_coding
BCAP31	165.79	171.299	protein_coding
BCAR1	12.3934	11.4222	protein_coding
BCAR3	1.6922	1.50638	protein_coding
BCAS1	1.86549	1.4831	protein_coding
BCAS2	43.0675	44.2712	protein_coding
BCAS3	5.17042	5.5633	protein_coding
BCAS4	1.63741	1.4144	protein_coding
BCAT1	40.9823	31.3879	protein_coding
BCAT2	45.796	44.6313	protein_coding
BCCIP	69.1437	62.6251	protein_coding
BCDIN3D	11.3477	10.8906	protein_coding
BCDIN3D-AS1	0.753584	0.751999	antisense
BCKDHA	29.3704	31.7518	protein_coding
BCKDHB	9.73881	9.99986	protein_coding
BCL10	6.96768	7.72154	protein_coding
BCL2	0.51334	0.404384	protein_coding
BCL2A1	0.113313	0.747427	protein_coding
BCL2L1	82.1573	95.6485	protein_coding
BCL2L11	7.56237	9.08476	protein_coding
BCL2L12	106.144	112.004	protein_coding
BCL2L13	46.6143	45.2923	protein_coding
BCL2L2	248.716	241.876	protein_coding
BCL3	2.22229	2.07849	protein_coding
BCL6	5.44317	3.06989	protein_coding
BCL6B	1.88182	2.1971	protein_coding
BCL7A	15.6358	14.4789	protein_coding
BCL7B	46.6513	55.1809	protein_coding
BCL9	2.87052	2.56369	protein_coding
BCL9L	5.76188	6.17593	protein_coding
BCLAF1	62.1401	74.8645	protein_coding
BCOR	22.1694	27.5174	protein_coding
BCORL1	8.68784	8.85267	protein_coding
BCR	34.5441	39.3672	protein_coding
BCRP2	0.885733	0.706188	pseudogene
BCRP3	0.683857	0.935307	pseudogene
BCRP8	1.44329	1.55771	pseudogene
BCS1L	23.1531	24.605	protein_coding
BDH2	25.4047	27.103	protein_coding
BDNF-AS	0.706232	0.520988	antisense
BDP1	7.95851	9.3524	protein_coding
BECN1	36.5662	38.1261	protein_coding
BEGAIN	0.994019	0.825722	protein_coding
BEND3	1.22616	1.16435	protein_coding
BEND6	1.06645	0.967954	protein_coding
BEND7	7.63045	7.13846	protein_coding
BEST1	0.736459	0.403384	protein_coding
BET1	29.158	30.9999	protein_coding
BEX1	0.3045	0.213557	protein_coding
BEX2	16.8198	13.7901	protein_coding
BEX4	204.519	160.062	protein_coding
BEX5	0.991235	0.719368	protein_coding
BFAR	32.3378	36.8969	protein_coding
BFSP1	0.327315	0.293843	protein_coding
BGLAP	54.7438	57.8372	protein_coding
BHLHA15	0.405357	0.723866	protein_coding
BHLHB9	1.37131	1.415	protein_coding
BHLHE40	40.4884	42.219	protein_coding
BHLHE40-AS1	0.261874	0.276226	antisense
BICD1	6.48732	7.70639	protein_coding
BICD2	12.1069	12.2391	protein_coding
BID	39.2022	40.8391	protein_coding
BIK	0.999966	0.685017	protein_coding
BIN1	1.75827	1.54258	protein_coding
BIN2	0.482833	0.43825	protein_coding
BIN3	19.7889	29.6343	protein_coding
BIRC2	29.2006	26.2795	protein_coding
BIRC3	0.586529	0.684557	protein_coding
BIRC5	65.8199	64.0458	protein_coding
BIRC6	19.9539	18.4316	protein_coding
BIRC7	0.422778	0.0948228	protein_coding
BIVM	25.4444	30.4682	protein_coding
BLCAP	37.2167	36.8387	protein_coding
BLM	16.4131	19.307	protein_coding
BLMH	55.8624	49.4994	protein_coding
BLOC1S1	93.9463	113.697	protein_coding
BLOC1S2	31.3034	29.407	protein_coding
BLOC1S4	19.0615	20.3489	protein_coding
BLOC1S5	223.044	220.673	protein_coding
BLOC1S6	31.2976	34.2408	protein_coding
BLVRA	83.5572	75.3894	protein_coding
BLVRB	640.528	421.164	protein_coding
BLZF1	13.4086	15.2401	protein_coding
BMF	3.99906	5.49415	protein_coding
BMI1	147.948	146.361	protein_coding
BMP2K	29.4584	43.6856	protein_coding
BMP8B	0.955378	0.866523	protein_coding
BMPR1A	3.23059	4.71136	protein_coding
BMPR2	2.64544	3.40125	protein_coding
BMS1	14.5772	15.0637	protein_coding
BMS1P1	0.353364	0.464784	pseudogene
BMS1P20	17.1087	17.7624	processed_transcript
BMS1P5	0.578043	0.575258	pseudogene
BMS1P8	5.8458	4.88689	pseudogene
BMX	0.32483	1.22157	protein_coding
BNIP1	13.1724	12.0911	protein_coding
BNIP2	27.9738	34.4685	protein_coding
BNIP3	49.162	57.9724	protein_coding
BNIP3L	70.5912	86.161	protein_coding
BNIPL	0.716861	0.841588	protein_coding
BOD1	11.7433	13.3321	protein_coding
BOD1L1	9.36882	9.02612	protein_coding
BOK	1.23762	1.14942	protein_coding
BOLA1	0.593507	0.215595	protein_coding
BOLA2	4.56973	5.3902	protein_coding
BOLA3	95.9585	87.3501	protein_coding
BOLA3-AS1	7.34371	7.01525	antisense
BOP1	46.9075	41.9347	protein_coding
BORA	11.7721	13.8525	protein_coding
bP-21201H5.1	1.10062	0.507793	pseudogene
BPGM	31.1889	20.0792	protein_coding
BPHL	14.3412	12.4448	protein_coding
BPNT1	28.565	36.9573	protein_coding
BPTF	31.5916	31.9379	protein_coding
BRAF	14.6232	16.3738	protein_coding
BRAP	13.7317	15.9986	protein_coding
BRAT1	28.4206	28.7887	protein_coding
BRCA1	24.2066	33.3832	protein_coding
BRCA2	3.84458	4.35909	protein_coding
BRCC3	16.3224	17.2367	protein_coding
BRD1	9.59824	9.15915	protein_coding
BRD2	0.288489	0.229162	protein_coding
BRD3	8.41302	9.12729	protein_coding
BRD4	16.957	18.0263	protein_coding
BRD7	49.31	50.5953	protein_coding
BRD8	85.9279	95.584	protein_coding
BRD9	34.7571	31.7147	protein_coding
BRE	260.825	200.761	protein_coding
BRF1	9.44769	9.03003	protein_coding
BRF2	11.2458	11.2459	protein_coding
BRI3	58.181	57.2764	protein_coding
BRI3BP	9.14143	11.5656	protein_coding
BRICD5	20.6589	20.3963	protein_coding
BRINP3	0.671316	0.609545	protein_coding
BRIP1	6.92753	8.94172	protein_coding
BRIX1	73.6765	72.285	protein_coding
BRK1	329.174	312.213	protein_coding
BRMS1	27.0914	28.2726	protein_coding
BRMS1L	4.93054	4.08967	protein_coding
BROX	20.5834	21.0186	protein_coding
BRPF1	14.2726	16.5553	protein_coding
BRPF3	19.5176	21.0144	protein_coding
BRSK1	12.2845	9.02889	protein_coding
BRSK2	0.503682	0.335571	protein_coding
BRWD1	16.5607	20.0043	protein_coding
BRWD1-IT2	1.47348	0.988842	sense_intronic
BRWD3	5.94037	6.72279	protein_coding
BSCL2	81.0301	84.5643	protein_coding
BSDC1	53.9538	91.5696	protein_coding
BSG	534.085	487.512	protein_coding
BSN	0.380326	0.396058	protein_coding
BST1	20.8464	20.6447	protein_coding
BST2	186.367	135.453	protein_coding
BTAF1	27.2877	29.8009	protein_coding
BTBD1	43.804	43.4762	protein_coding
BTBD10	7.76797	8.81681	protein_coding
BTBD19	3.17689	2.13311	protein_coding
BTBD2	39.7318	42.0552	protein_coding
BTBD3	2.55945	2.89622	protein_coding
BTBD7	4.48214	5.33505	protein_coding
BTBD8	0.912461	1.08874	protein_coding
BTBD9	3.62634	3.70429	protein_coding
BTD	17.707	19.491	protein_coding
BTF3	787.254	849.94	protein_coding
BTF3L4	61.8357	63.5186	protein_coding
BTG1	40.5127	27.2194	protein_coding
BTG2	47.9516	34.4748	protein_coding
BTG3	17.7223	16.1263	protein_coding
BTK	68.6605	86.6657	protein_coding
BTN2A1	10.9373	12.6748	protein_coding
BTN2A2	10.6267	10.5251	protein_coding
BTN2A3P	3.59001	5.16111	pseudogene
BTN3A1	4.44132	4.69633	protein_coding
BTN3A2	2.65353	2.92679	protein_coding
BTN3A3	1.42345	1.94205	protein_coding
BTNL10	1.16933	0.472201	pseudogene
BTNL9	12.8404	11.2406	protein_coding
BTRC	10.5277	8.41749	protein_coding
BUB1	47.4467	49.1331	protein_coding
BUB1B	36.6493	36.3954	protein_coding
BUB3	119.788	127.964	protein_coding
BUD13	18.0348	21.2272	protein_coding
BUD31	92.2672	65.4718	protein_coding
BX322557.10	5.31014	5.5402	processed_transcript
BX936347.1	3.73707	2.91091	pseudogene
BYSL	39.2776	36.9903	protein_coding
BZRAP1	2.22815	2.95303	protein_coding
BZRAP1-AS1	1.75777	2.28403	antisense
BZW1	71.6102	76.5819	protein_coding
BZW2	97.9269	108.114	protein_coding
C10orf10	1.85887	1.26723	protein_coding
C10orf11	0.958556	0.96588	protein_coding
C10orf111	0.398717	0.360344	protein_coding
C10orf118	2.46474	2.89167	protein_coding
C10orf12	1.01767	1.14985	protein_coding
C10orf128	41.086	21.7239	protein_coding
C10orf131	4.19293	3.4081	protein_coding
C10orf2	8.25001	8.89167	protein_coding
C10orf25	0.791129	0.827868	protein_coding
C10orf35	7.09654	6.1494	protein_coding
C10orf54	12.8151	19.8685	protein_coding
C10ORF68	2.02623	2.17338	protein_coding
C10orf71	0.812978	0.882853	protein_coding
C10orf71-AS1	0.279279	0.456537	antisense
C10orf76	1.4807	1.85406	protein_coding
C10orf88	6.75509	8.73951	protein_coding
C10orf91	0.154486	0.341917	protein_coding
C10orf95	3.42192	3.22653	protein_coding
C11orf1	39.3414	39.3008	protein_coding
C11orf21	4.98309	9.65189	protein_coding
C11orf24	14.0604	16.8218	protein_coding
C11orf30	8.94406	8.79951	protein_coding
C11orf31	286.395	266.11	protein_coding
C11orf35	3.86539	4.37541	protein_coding
C11orf48	144.421	129.212	protein_coding
C11orf49	23.7526	25.9944	protein_coding
C11orf52	2.17521	2.15323	protein_coding
C11orf54	21.0491	28.2713	protein_coding
C11orf57	24.1912	27.7408	protein_coding
C11orf58	133.867	144.637	protein_coding
C11orf65	1.27884	1.12022	protein_coding
C11orf68	31.9589	30.6814	protein_coding
C11orf71	9.39681	8.96289	protein_coding
C11orf72	0.328409	0.197722	protein_coding
C11orf73	59.5246	52.8827	protein_coding
C11orf74	18.0731	16.6369	protein_coding
C11orf80	31.9219	33.9417	protein_coding
C11orf82	7.49783	8.33896	protein_coding
C11orf83	14.1934	12.6843	protein_coding
C11orf84	24.4967	24.5464	protein_coding
C11orf85	2.54721	3.74673	protein_coding
C11orf91	158.641	145.922	protein_coding
C11orf95	12.1835	10.9323	lincRNA
C11orf96	2.08764	1.75889	protein_coding
C12orf10	4.12428	4.00249	protein_coding
C12orf23	20.8588	16.4299	protein_coding
C12orf29	18.0831	19.0634	protein_coding
C12orf4	7.18935	7.10696	protein_coding
C12orf40	3.25799	2.87229	protein_coding
C12orf43	11.0033	11.8348	protein_coding
C12orf44	20.3796	19.1554	protein_coding
C12orf45	11.2274	11.039	protein_coding
C12orf49	10.2359	10.5117	protein_coding
C12orf5	0.495048	0.470743	protein_coding
C12orf56	2.36234	2.22903	protein_coding
C12orf57	187.551	174.936	protein_coding
C12orf60	1.26205	1.11555	protein_coding
C12orf61	0.293138	0.337581	protein_coding
C12orf65	21.2949	22.2006	protein_coding
C12orf66	3.35085	3.62464	protein_coding
C12orf73	22.4802	22.3357	protein_coding
C12orf75	6.0953	2.25154	protein_coding
C12orf76	13.878	14.032	protein_coding
C14orf1	15.7551	15.7612	protein_coding
C14orf119	63.5197	69.2679	protein_coding
C14orf142	12.0544	13.4182	protein_coding
C14orf159	15.5782	15.9707	protein_coding
C14orf164	0.510233	0.779882	protein_coding
C14orf166	92.5366	91.3966	protein_coding
C14orf178	250.768	216.433	protein_coding
C14orf182	0.273944	0.162135	protein_coding
C14orf2	231.29	212.625	protein_coding
C14orf28	0.814586	0.627458	protein_coding
C14orf37	24.4957	25.4373	protein_coding
C14orf39	0.396274	0.357585	protein_coding
C14orf79	2.59277	3.0007	protein_coding
C14orf80	9.62033	9.08464	protein_coding
C14orf93	16.4326	18.617	protein_coding
C15orf26	4.242	5.28627	protein_coding
C15orf37	4.2042	3.92168	protein_coding
C15orf39	10.4741	10.2304	protein_coding
C15orf40	13.0997	13.582	protein_coding
C15orf41	6.50733	6.73709	protein_coding
C15orf48	0.159675	0.333813	protein_coding
C15orf52	1.50713	1.25764	protein_coding
C15orf57	46.3908	49.0613	protein_coding
C15orf60	0.334015	0.223397	protein_coding
C15orf61	7.50406	8.34164	protein_coding
C15orf62	1.55227	2.12118	protein_coding
C15orf65	2.08877	2.70002	protein_coding
C16orf13	71.3896	71.9699	protein_coding
C16orf3	0.34821	0.453755	protein_coding
C16orf45	1.69369	1.45795	protein_coding
C16orf46	33.9345	33.6958	protein_coding
C16orf52	11.36	10.7397	protein_coding
C16orf58	56.9429	51.4874	protein_coding
C16orf59	27.0323	29.5933	protein_coding
C16orf70	12.9121	14.0018	protein_coding
C16orf72	10.9604	10.6337	protein_coding
C16orf74	33.1325	35.4571	protein_coding
C16orf80	42.3716	44.3224	protein_coding
C16orf86	1.51632	1.27151	protein_coding
C16orf87	10.6216	10.6059	protein_coding
C16orf91	21.0035	20.1648	protein_coding
C16orf93	5.89337	5.22605	protein_coding
C16orf95	28.7693	29.9169	protein_coding
C16orf98	0.238768	0.448674	protein_coding
C17orf100	2.79677	2.51432	protein_coding
C17orf103	6.78581	6.12498	protein_coding
C17orf49	189.238	201.469	protein_coding
C17orf51	0.943482	1.20372	protein_coding
C17orf53	8.5511	10.3843	protein_coding
C17orf58	16.8873	16.8962	protein_coding
C17orf59	4.9721	5.37535	protein_coding
C17orf61-PLSCR3	127.678	107.209	protein_coding
C17orf62	41.7393	47.8286	protein_coding
C17orf67	0.496046	0.362642	protein_coding
C17orf70	23.0794	21.6613	protein_coding
C17orf72	1.63653	1.01825	protein_coding
C17orf75	25.3041	22.3257	protein_coding
C17orf80	14.6165	15.6049	protein_coding
C17orf85	14.5126	14.7595	protein_coding
C17orf89	55.4787	46.6091	protein_coding
C17orf96	4.39106	4.40561	protein_coding
C17orf99	20.5954	8.61941	protein_coding
C18orf21	29.8605	31.117	protein_coding
C18orf25	8.50461	8.77864	protein_coding
C18orf32	1575.08	1727.91	protein_coding
C18orf54	2.87003	2.69628	protein_coding
C18orf56	9.42747	10.8535	protein_coding
C18orf8	19.1799	21.0006	protein_coding
C19orf10	87.3582	75.579	protein_coding
C19orf12	12.8205	11.4751	protein_coding
C19orf24	38.7375	38.1697	protein_coding
C19orf25	34.5405	32.8105	protein_coding
C19orf26	1.88524	1.58564	protein_coding
C19orf33	0.96474	1.10336	protein_coding
C19orf38	0.996027	4.4433	protein_coding
C19orf40	4.9343	6.0877	protein_coding
C19orf43	152.933	172.304	protein_coding
C19orf44	2.49993	3.2528	protein_coding
C19orf45	20.3727	19.7264	protein_coding
C19orf47	10.9037	11.7706	protein_coding
C19orf48	124.155	132.185	protein_coding
C19orf52	19.8619	17.0705	protein_coding
C19orf53	126.264	114.566	protein_coding
C19orf54	17.094	18.5076	protein_coding
C19orf55	12.4316	13.5898	protein_coding
C19orf57	9.81473	13.2486	protein_coding
C19orf59	44.8302	45.1542	protein_coding
C19orf60	48.7151	54.3996	protein_coding
C19orf66	11.7454	11.8032	protein_coding
C19orf67	0.835368	1.37044	protein_coding
C19orf68	0.804769	0.908841	protein_coding
C19orf70	57.1449	47.5691	protein_coding
C19orf71	1.43937	1.13309	protein_coding
C19orf73	3.95682	4.29339	protein_coding
C19orf77	3.44226	3.68024	protein_coding
C19orf81	11.7462	11.2628	protein_coding
C19orf82	3.04761	3.35997	protein_coding
C19orf83	0.832806	1.18367	protein_coding
C19orf84	3.41285	3.07474	protein_coding
C1D	34.5078	39.5318	protein_coding
C1GALT1	15.0527	13.6048	protein_coding
C1GALT1C1	17.9037	16.6735	protein_coding
C1orf100	4.49409	2.19012	protein_coding
C1orf101	0.300178	0.297861	protein_coding
C1orf109	19.9159	19.5119	protein_coding
C1orf112	15.8352	20.2094	protein_coding
C1orf116	3.4814	2.23635	protein_coding
C1orf122	31.1109	24.9133	protein_coding
C1orf123	51.8742	51.6213	protein_coding
C1orf131	23.2987	26.7019	protein_coding
C1orf134	2.26086	1.91012	protein_coding
C1orf145	1.49312	0.766858	protein_coding
C1orf159	18.6526	20.4684	protein_coding
C1orf162	1.3402	1.12044	protein_coding
C1orf167	1.43131	1.03996	protein_coding
C1orf172	2.56945	4.03466	protein_coding
C1orf174	20.3906	19.7289	protein_coding
C1orf192	2.04203	2.39628	protein_coding
C1orf198	8.54206	8.64427	protein_coding
C1orf204	0.561262	0.423889	protein_coding
C1orf21	0.608641	0.411192	protein_coding
[truncated: 12,958 more rows]

## Sheet: upregulated
Name	FPKM CTR	FPKM P30	Biotype
AC051649.12	0.0630086	1.07348	sense_overlapping
ADAM8	10.148	27.5541	protein_coding
AE000661.37	0.0259126	1.55304	processed_transcript
AMICA1	0.028684	0.685958	protein_coding
ANXA3	4.9826	49.66	protein_coding
ARHGEF6	8.4022	25.8412	protein_coding
CELF2	3.03831	14.7384	protein_coding
COLGALT2	6.34984	24.9899	protein_coding
CRISP3	1.66825	49.6856	protein_coding
CSF1R	0.111188	1.54178	protein_coding
CSF2RB	0.871569	6.23659	protein_coding
DHRS9	0.495011	4.17834	protein_coding
DMKN	0.702866	1.84601	protein_coding
DOPEY2	2.94875	14.8808	protein_coding
FADS1	76.5703	222.519	protein_coding
FCGR2A	23.2397	77.2143	protein_coding
FCRLA	0.225412	1.84829	protein_coding
FYB	1.08313	12.5923	protein_coding
GALM	16.0306	43.335	protein_coding
GBP2	1.82419	13.3228	protein_coding
GPR114	0.20472	2.08612	protein_coding
GPR56	0.342347	0.696498	protein_coding
GPR85	1.09467	6.27466	protein_coding
GPR97	0.439164	11.6305	protein_coding
ITGAM	2.5916	14.2788	protein_coding
ITGB2	1.38825	20.3231	protein_coding
KCNH2	96.8719	209.912	protein_coding
KIRREL3	0.00586819	0.274861	protein_coding
LRMP	7.63423	23.5137	protein_coding
MARC2	0.0855175	5.15085	protein_coding
MS4A6A	0.186498	3.26486	protein_coding
MYB	40.3567	83.919	protein_coding
NCOA7	7.38891	20.177	protein_coding
NNMT	2.17076	16.7824	protein_coding
OR56B1	0.56858	5.10889	protein_coding
ORM2	0	0.346302	protein_coding
PGD	198.429	415.876	protein_coding
PLEK	0.12289	3.17179	protein_coding
PRG2	122.122	717.391	protein_coding
PTPN3	0.0138426	0.412081	protein_coding
PTPRC	22.7547	51.3527	protein_coding
RALGAPA2	1.76223	9.011	protein_coding
RUNX1	17.8661	47.0531	protein_coding
S100A8	0.550652	9.53823	protein_coding
S1PR1	0.371518	4.24584	protein_coding
UCA1	29.6466	74.8945	processed_transcript

## Sheet: downregulated
Name	FPKM CTR	FPKM P30	Biotype
AC015691.13	4608.43	2098.87	antisense
AC104698.1	37.0047	12.9844	pseudogene
AKR1CL1	0.454769	0	pseudogene
ALAS2	148.964	44.727	protein_coding
C6orf229	0.28716	0.010506	protein_coding
CTD-2589M5.4	0.821527	0	antisense
FAIM2	1.09727	0.1081	protein_coding
FBLIM1	0.537159	0.107077	protein_coding
FBLN2	14.9432	3.68816	protein_coding
HBG1	871.951	410.377	protein_coding
HEMGN	58.9688	20.172	protein_coding
HEPACAM2	20.0283	3.21887	protein_coding
LCN10	0.87869	0.118175	protein_coding
MGLL	1.97578	0.026942	protein_coding
RHAG	437.033	217.199	protein_coding
RP6-206I17.1	0.39275	0.00674833	lincRNA
SLC30A10	18.5345	4.43097	protein_coding
